# Supplementary material for: Mitochondrial mRNA localization is governed by translation kinetics and spatial transport
Source: PLoS Comput Biol. 2022 Aug 19;18(8):e1010413. doi: 10.1371/journal.pcbi.1010413 (PMC9432724; doi:10.1371/journal.pcbi.1010413)
Supplement: S1 File — Data files and accompanying text files, as well as Matlab programs to create each plot. (ZIP) [file pcbi.1010413.s005.zip]

Archive with 225 entries (206 files):
- Fig_S1/
- Fig_S1/.DS_Store
- __MACOSX/Fig_S1/._.DS_Store
- Fig_S1/aravadataconditional.csv
- __MACOSX/Fig_S1/._aravadataconditional.csv
- Fig_S1/aravadataconstitutive.csv
- __MACOSX/Fig_S1/._aravadataconstitutive.csv
- Fig_S1/make_FigS1.m
- __MACOSX/Fig_S1/._make_FigS1.m
- Fig_S1/readme.txt
- __MACOSX/Fig_S1/._readme.txt
- Fig_S2/
- Fig_S2/.DS_Store
- __MACOSX/Fig_S2/._.DS_Store
- Fig_S2/readme.txt
- __MACOSX/Fig_S2/._readme.txt
- Fig_S2/ribaadataconstitutive.csv
- __MACOSX/Fig_S2/._ribaadataconstitutive.csv
- Fig_S2/ribaadataconditional.csv
- __MACOSX/Fig_S2/._ribaadataconditional.csv
- Fig_S2/make_FigS2.m
- __MACOSX/Fig_S2/._make_FigS2.m
- Fig_S3/
- Fig_S3/Constitutiveinputs.csv
- Fig_S3/ConstitutiveLocalizations_0.001.csv
- Fig_S3/ConstitutiveLocalizations_0.01.csv
- Fig_S3/ConditionalLocalizations_0.2.csv
- Fig_S3/Conditionalinputs.csv
- __MACOSX/Fig_S3/._Conditionalinputs.csv
- Fig_S3/ConditionalLocalizations_0.1.csv
- __MACOSX/Fig_S3/._ConditionalLocalizations_0.1.csv
- Fig_S3/.DS_Store
- __MACOSX/Fig_S3/._.DS_Store
- Fig_S3/ConditionalLocalizations_0.5.csv
- Fig_S3/make_FigS3.m
- __MACOSX/Fig_S3/._make_FigS3.m
- Fig_S3/ConditionalLocalizations_0.01.csv
- Fig_S3/ConditionalLocalizations_0.001.csv
- Fig_S3/ConstitutiveLocalizations_0.2.csv
- Fig_S3/ConstitutiveLocalizations_1.csv
- Fig_S3/ConstitutiveLocalizations_0.1.csv
- Fig_S3/ConditionalLocalizations_1.csv
- Fig_S3/ConstitutiveLocalizations_0.5.csv
- Fig_S3/violinplot.m
- Fig_S3/Violin.m
- Fig_S3/readme.txt
- __MACOSX/Fig_S3/._readme.txt
- Fig_S3/ConstitutiveLocalizations_0.5.out
- Fig_S4/
- Fig_S4/.DS_Store
- __MACOSX/Fig_S4/._.DS_Store
- Fig_S4/1200.csv
- Fig_S4/make_FigS4.m
- __MACOSX/Fig_S4/._make_FigS4.m
- Fig_S4/300.csv
- Fig_S4/readme.txt
- __MACOSX/Fig_S4/._readme.txt
- Fig_S4/60.csv
- __MACOSX/Fig_S4/._60.csv
- Fig_S4/6000.csv
- Fig_S4/600.csv
- Fig1b/
- Fig1b/make_Fig1b.m
- __MACOSX/Fig1b/._make_Fig1b.m
- Fig1b/readme.txt
- __MACOSX/Fig1b/._readme.txt
- Fig1e/
- Fig1e/data_Fig1e.csv
- Fig1e/make_Fig1e.m
- __MACOSX/Fig1e/._make_Fig1e.m
- Fig1e/readme.txt
- Fig1fg/
- Fig1fg/make_Fig1fg.m
- __MACOSX/Fig1fg/._make_Fig1fg.m
- Fig1fg/.DS_Store
- __MACOSX/Fig1fg/._.DS_Store
- Fig1fg/50.csv
- Fig1fg/250.csv
- Fig1fg/10.csv
- Fig1fg/readme.txt
- __MACOSX/Fig1fg/._readme.txt
- Fig2a/
- Fig2a/.DS_Store
- __MACOSX/Fig2a/._.DS_Store
- Fig2a/ConstitutiveRiboOcc.csv
- Fig2a/make_Fig2a_main.m
- __MACOSX/Fig2a/._make_Fig2a_main.m
- Fig2a/make_Fig2a_inset.m
- __MACOSX/Fig2a/._make_Fig2a_inset.m
- Fig2a/readme.txt
- __MACOSX/Fig2a/._readme.txt
- Fig2a/ConditionalRiboOcc.csv
- Fig2a/ConstitutiveData.csv
- Fig2a/ConditionalData.csv
- __MACOSX/Fig2a/._ConditionalData.csv
- Fig2b/
- Fig2b/make_Fig2b.m
- __MACOSX/Fig2b/._make_Fig2b.m
- Fig2b/violinplot.m
- Fig2b/Violin.m
- Fig2b/ConstitutiveLocalizations.csv
- Fig2b/readme.txt
- __MACOSX/Fig2b/._readme.txt
- Fig2b/ConstitutiveData.csv
- Fig2b/ConditionalLocalizations.csv
- Fig2b/ConditionalData.csv
- Fig2c/
- Fig2c/make_Fig2c.m
- __MACOSX/Fig2c/._make_Fig2c.m
- Fig2c/atp3_expt.csv
- Fig2c/readme.txt
- __MACOSX/Fig2c/._readme.txt
- Fig2c/loc_atp3.csv
- Fig2c/tim50_expt.csv
- Fig2c/loc_tim50.csv
- Fig2d/
- Fig2d/make_fig2d.m
- __MACOSX/Fig2d/._make_fig2d.m
- Fig2d/readme.txt
- __MACOSX/Fig2d/._readme.txt
- Fig2d/ConstitutiveData.csv
- Fig2d/ConditionalData.csv
- __MACOSX/Fig2d/._ConditionalData.csv
- Fig3ab/
- Fig3ab/make_Fig3ab.m
- __MACOSX/Fig3ab/._make_Fig3ab.m
- Fig3ab/readme.txt
- __MACOSX/Fig3ab/._readme.txt
- Fig3c/
- Fig3c/make_Fig3c.m
- __MACOSX/Fig3c/._make_Fig3c.m
- Fig3c/ConstitutiveModelData.csv
- Fig3c/readme.txt
- __MACOSX/Fig3c/._readme.txt
- Fig3c/ConditionalModelData.csv
- __MACOSX/Fig3c/._ConditionalModelData.csv
- Fig3de/
- Fig3de/make_Fig3de.m
- __MACOSX/Fig3de/._make_Fig3de.m
- Fig3de/violinplot.m
- Fig3de/Violin.m
- Fig3de/readme.txt
- __MACOSX/Fig3de/._readme.txt
- Fig3de/ConstitutiveData.csv
- Fig3de/ConditionalData.csv
- __MACOSX/Fig3de/._ConditionalData.csv
- Fig4a/
- Fig4a/make_Fig4a.m
- __MACOSX/Fig4a/._make_Fig4a.m
- Fig4a/violinplot.m
- Fig4a/Violin.m
- Fig4a/ConstitutiveLocalizations.csv
- Fig4a/readme.txt
- __MACOSX/Fig4a/._readme.txt
- Fig4a/ConstitutiveData.csv
- Fig4a/ConditionalLocalizations.csv
- __MACOSX/Fig4a/._ConditionalLocalizations.csv
- Fig4a/ConditionalData.csv
- __MACOSX/Fig4a/._ConditionalData.csv
- Fig4bc/
- Fig4bc/Constitutiveinputs.csv
- __MACOSX/Fig4bc/._Constitutiveinputs.csv
- Fig4bc/Conditionalinputs.csv
- __MACOSX/Fig4bc/._Conditionalinputs.csv
- Fig4bc/make_Fig4bc.m
- __MACOSX/Fig4bc/._make_Fig4bc.m
- Fig4bc/.DS_Store
- __MACOSX/Fig4bc/._.DS_Store
- Fig4bc/violinplot.m
- Fig4bc/Violin.m
- Fig4bc/ConstitutiveLocalizations.csv
- __MACOSX/Fig4bc/._ConstitutiveLocalizations.csv
- Fig4bc/readme.txt
- __MACOSX/Fig4bc/._readme.txt
- Fig4bc/ConditionalLocalizations.csv
- __MACOSX/Fig4bc/._ConditionalLocalizations.csv
- Fig4d/
- Fig4d/.DS_Store
- __MACOSX/Fig4d/._.DS_Store
- Fig4d/Atp3_localization.csv
- __MACOSX/Fig4d/._Atp3_localization.csv
- Fig4d/atp3_expt.csv
- __MACOSX/Fig4d/._atp3_expt.csv
- Fig4d/tim50_expt.txt
- __MACOSX/Fig4d/._tim50_expt.txt
- Fig4d/Tim50_localization.csv
- __MACOSX/Fig4d/._Tim50_localization.csv
- Fig4d/readme.txt
- __MACOSX/Fig4d/._readme.txt
- Fig4d/make_Fig4d.m
- __MACOSX/Fig4d/._make_Fig4d.m
- Fig4d/atp3_expt.txt
- __MACOSX/Fig4d/._atp3_expt.txt
- Fig4d/tim50_expt.csv
- __MACOSX/Fig4d/._tim50_expt.csv
- Fig4e/
- Fig4e/make_Fig4e.m
- __MACOSX/Fig4e/._make_Fig4e.m
- Fig4e/.DS_Store
- __MACOSX/Fig4e/._.DS_Store
- Fig4e/fracloc_Atp3.csv
- __MACOSX/Fig4e/._fracloc_Atp3.csv
- Fig4e/fracloc_SlowerElongEqualBetaMature.csv
- __MACOSX/Fig4e/._fracloc_SlowerElongEqualBetaMature.csv
- Fig4e/readme.txt
- __MACOSX/Fig4e/._readme.txt
- Fig4e/fracloc_SlowerElongEqualBeta.csv
- __MACOSX/Fig4e/._fracloc_SlowerElongEqualBeta.csv
- Fig4f/
- Fig4f/folddata_constitutive.csv
- __MACOSX/Fig4f/._folddata_constitutive.csv
- Fig4f/.DS_Store
- __MACOSX/Fig4f/._.DS_Store
- Fig4f/make_Fig4f.m
- __MACOSX/Fig4f/._make_Fig4f.m
- Fig4f/folddata_tim50.csv
- __MACOSX/Fig4f/._folddata_tim50.csv
- Fig4f/folddata_atp3.csv
- __MACOSX/Fig4f/._folddata_atp3.csv
- Fig4f/folddata_conditional.csv
- __MACOSX/Fig4f/._folddata_conditional.csv
- Fig4f/readme.txt
- __MACOSX/Fig4f/._readme.txt
- readme.txt
- __MACOSX/._readme.txt
