# Supplementary material for: Mitochondrial mRNA localization is governed by translation kinetics and spatial transport
Source: PLoS Comput Biol. 2022 Aug 19;18(8):e1010413. doi: 10.1371/journal.pcbi.1010413 (PMC9432724; doi:10.1371/journal.pcbi.1010413)
Supplement: S1 File — Data files and accompanying text files, as well as Matlab programs to create each plot. (ZIP) [file pcbi.1010413.s005.zip › Fig_S1/aravadataconditional.csv]

YBL015W	0.511848
YBL045C	0.576626
YBR026C	0.587799
YBR163W	0.593432
YCL057W	0.613979
YDL198C	0.616051
YDR148C	0.652767
YER170W	0.657038
YFL018C	0.673822
YGR231C	0.68475
YGR244C	0.689658
YGR286C	0.689972
YHL021C	0.691608
YHR037W	0.693695
YHR067W	0.69371
YHR208W	0.694733
YIL094C	0.697458
YIL125W	0.707508
YJL023C	0.709015
YJR016C	0.712826
YJR121W	0.718348
YJR144W	0.718798
YKL011C	0.719339
YLL041C	0.722848
YLR163C	0.731676
YLR239C	0.733822
YLR304C	0.735259
YLR369W	0.736254
YML110C	0.738406
YML120C	0.74533
YMR097C	0.749021
YMR108W	0.752008
YMR241W	0.758907
YNL037C	0.762128
YNR001C	0.762875
YOL140W	0.768554
YOR065W	0.769838
YOR136W	0.769951
YOR176W	0.779039
YOR374W	0.805227
YPL078C	0.81074
YPL134C	0.814594
YPL262W	0.817489
YAL008W	0.818951
YBR176W	0.820269
YHR003C	0.820305
YJL200C	0.827697
YJR111C	0.827834
YKL027W	0.833518
YOL008W	0.835441
YOL042W	0.840273
YPR002W	0.843821
YPR116W	0.852
YPR155C	0.867267
