# Supplementary material for: Mitochondrial mRNA localization is governed by translation kinetics and spatial transport
Source: PLoS Comput Biol. 2022 Aug 19;18(8):e1010413. doi: 10.1371/journal.pcbi.1010413 (PMC9432724; doi:10.1371/journal.pcbi.1010413)
Supplement: S1 File — Data files and accompanying text files, as well as Matlab programs to create each plot. (ZIP) [file pcbi.1010413.s005.zip › Fig_S1/aravadataconstitutive.csv]

Var1	Var2
YBR084W	0.464875
YDL174C	0.537331
YPR024W	0.548852
YIL136W	0.556881
YLR142W	0.574111
YMR062C	0.576037
YCL017C	0.58055
YER080W	0.585375
YFL016C	0.59692
YPR004C	0.600661
YOR196C	0.603467
YNL104C	0.607666
YKR066C	0.613285
YOR356W	0.616849
YMR145C	0.62163
YPL063W	0.624352
YLR393W	0.630443
YHR106W	0.634652
YDR234W	0.642302
YOR090C	0.643667
YPL188W	0.644354
YEL052W	0.64451
YBR263W	0.649922
YDR019C	0.652688
YDR232W	0.655425
YER069W	0.657971
YER014W	0.658254
YKL134C	0.658997
YBL030C	0.660119
YDL066W	0.660276
YGR031W	0.660538
YBR227C	0.661461
YNL121C	0.661633
YKR070W	0.662204
YPL270W	0.663642
YOR108W	0.665892
YPL060W	0.673144
YML086C	0.678746
YDR204W	0.683438
YIL155C	0.683515
YOR330C	0.683735
YCL064C	0.68602
YMR301C	0.68679
YER086W	0.689107
YHR117W	0.69011
YPL222W	0.690909
YHR199C	0.691278
YJR077C	0.692011
YER061C	0.692817
YDR538W	0.694329
YDR350C	0.694366
YKR087C	0.695706
YNR041C	0.695891
YML061C	0.697343
YJL060W	0.700966
YLR188W	0.703146
YGR012W	0.70435
YOR022C	0.704591
YMR228W	0.706714
YGR049W	0.706769
YMR177W	0.708122
YDL119C	0.708896
YCL044C	0.709012
YIL042C	0.71032
YKR036C	0.711342
YER053C	0.714351
YOR017W	0.71522
YOR350C	0.719966
YNL168C	0.720714
YHR198C	0.72185
YPL109C	0.722647
YLR348C	0.724837
YAL010C	0.726095
YDL027C	0.728175
YHR017W	0.730961
YIL066C	0.731709
YAR035W	0.733035
YBR029C	0.733245
YBR121C	0.734571
YDR120C	0.735706
YDR236C	0.737512
YDR470C	0.737741
YER024W	0.737809
YGL125W	0.740544
YGR033C	0.741011
YGR094W	0.741106
YGR234W	0.74145
YJR048W	0.742274
YJR051W	0.742862
YKL141W	0.743492
YKR042W	0.743752
YKR052C	0.744
YLL001W	0.744488
YLL006W	0.747756
YNL066W	0.748015
YNL125C	0.748552
YNL213C	0.749085
YOR037W	0.752518
YOR125C	0.753012
YOR130C	0.75755
YPL135W	0.757998
YPR006C	0.758215
YPR134W	0.759651
YBR014C	0.760233
YBR069C	0.760977
YBR078W	0.761522
YBR106W	0.764761
YCL014W	0.765442
YDL015C	0.766
YDL222C	0.766327
YDR069C	0.771159
YDR129C	0.772096
YDR336W	0.772929
YDR342C	0.774141
YDR384C	0.774347
YDR456W	0.775013
YDR518W	0.77523
YEL017C-A	0.775573
YER032W	0.775907
YGL008C	0.777783
YGL080W	0.778839
YGL104C	0.781734
YHL032C	0.781978
YHR162W	0.785645
YHR189W	0.785725
YIL043C	0.786246
YJL005W	0.787603
YJL094C	0.787817
YJL147C	0.792237
YJL171C	0.793678
YJR109C	0.794372
YKL157W	0.795512
YKL218C	0.795852
YLR036C	0.798686
YLR056W	0.798735
YLR087C	0.798978
YLR106C	0.79953
YLR426W	0.805504
YLR450W	0.806421
YLR454W	0.811454
YMR165C	0.814907
YNL009W	0.816815
YNL100W	0.818588
YNR002C	0.821679
YOL048C	0.822332
YOL059W	0.824657
YPL004C	0.826645
YPL036W	0.829926
YPL091W	0.834226
YDL085W	0.835647
YEL030W	0.836467
YML042W	0.839261
YML054C	0.84032
YNL328C	0.845744
YPR001W	0.852602
YBR047W	0.855289
YCR099C	0.861506
YDR343C	0.86931
YKL217W	0.878607
YMR252C	0.884248
