# Supplementary material for: Mitochondrial mRNA localization is governed by translation kinetics and spatial transport
Source: PLoS Comput Biol. 2022 Aug 19;18(8):e1010413. doi: 10.1371/journal.pcbi.1010413 (PMC9432724; doi:10.1371/journal.pcbi.1010413)
Supplement: S1 File — Data files and accompanying text files, as well as Matlab programs to create each plot. (ZIP) [file pcbi.1010413.s005.zip › Fig_S1/readme.txt]

aravadataconditional.csv contains ribosome occupancy for conditional genes, and aravaconstitutive.csv contains ribosome occupancy data for constitutive genes, both from Arava et al 2003
First column is gene name
Second column is ribosome occupancy from Arava et al 2003

Make figure using make_FigS1.m
