# Supplementary material for: Mitochondrial mRNA localization is governed by translation kinetics and spatial transport
Source: PLoS Comput Biol. 2022 Aug 19;18(8):e1010413. doi: 10.1371/journal.pcbi.1010413 (PMC9432724; doi:10.1371/journal.pcbi.1010413)
Supplement: S1 File — Data files and accompanying text files, as well as Matlab programs to create each plot. (ZIP) [file pcbi.1010413.s005.zip › Fig_S2/readme.txt]

ribadataconditional.csv and ribadataconstitutive.csv contain elongation rate data from Riba et al 2019 for conditional and constitutive genes respectively
First column is gene name
Second column is elongation rate from Riba et al 2019

Make figure using make_FigS2.m
