# Supplementary material for: Mitochondrial mRNA localization is governed by translation kinetics and spatial transport
Source: PLoS Comput Biol. 2022 Aug 19;18(8):e1010413. doi: 10.1371/journal.pcbi.1010413 (PMC9432724; doi:10.1371/journal.pcbi.1010413)
Supplement: S1 File — Data files and accompanying text files, as well as Matlab programs to create each plot. (ZIP) [file pcbi.1010413.s005.zip › Fig_S2/ribaadataconstitutive.csv]

YEL014C	0.056968289
YPL205C	0.753094756
YMR294W-A	0.906358918
YDL235C	0.925544332
YMR243C	1.099233912
YKR003W	1.326682305
YJR018W	1.52688385
YKR013W	1.65779555
YFL010W-A	2.001092552
YLR171W	2.221797416
YDL082W	2.962291267
YNL057W	3.281542861
YNL171C	3.284458628
YJL030W	3.378032671
YGL030W	3.815034921
YDR461W	3.890573037
YHR191C	3.963469613
YPR165W	5.079443361
YNL300W	5.467226601
YOL039W	5.774549316
YJL022W	7.151074869
YIR037W	8.549178834
YBL095W	8.787616896
YMR174C	9.402211769
YNL086W	11.0519744
YNL044W	12.92528894
YFR045W	13.13092227
YEL034W	14.17184079
YCR001W	15.95723029
YAR073W	16.47432784
