# Supplementary material for: Mitochondrial mRNA localization is governed by translation kinetics and spatial transport
Source: PLoS Comput Biol. 2022 Aug 19;18(8):e1010413. doi: 10.1371/journal.pcbi.1010413 (PMC9432724; doi:10.1371/journal.pcbi.1010413)
Supplement: S1 File — Data files and accompanying text files, as well as Matlab programs to create each plot. (ZIP) [file pcbi.1010413.s005.zip › Fig_S2/ribaadataconditional.csv]

YBL001C	0.844439312
YBL030C	4.970471516
YHR049C-A	5.111262812
YGL168W	6.685884134
YIL060W	6.979342933
YGL149W	8.177238501
YPL251W	10.12120512
YML100W-A	13.88399143
YGR011W	17.65985504
