# Supplementary material for: Mitochondrial mRNA localization is governed by translation kinetics and spatial transport
Source: PLoS Comput Biol. 2022 Aug 19;18(8):e1010413. doi: 10.1371/journal.pcbi.1010413 (PMC9432724; doi:10.1371/journal.pcbi.1010413)
Supplement: S1 File — Data files and accompanying text files, as well as Matlab programs to create each plot. (ZIP) [file pcbi.1010413.s005.zip › Fig_S2/make_FigS2.m]

clear all;
close all;

conditionaldata = readtable('ribaadataconditional.csv');
constitutivedata = readtable('ribaadataconstitutive.csv');

elongrate_conditional = sort(conditionaldata.Var2);
elongrate_constitutive = sort(constitutivedata.Var2);
cumulativelist_conditional = linspace(1/length(elongrate_conditional),1,length(elongrate_conditional));
cumulativelist_constitutive = linspace(1/length(elongrate_constitutive),1,length(elongrate_constitutive));

plot(elongrate_conditional,cumulativelist_conditional,'b','linewidth',3);
hold on
plot(elongrate_constitutive,cumulativelist_constitutive,'r','linewidth',3);
set(gca,'fontsize',16)
ylabel('Cumulative distribution','Fontsize',20);
xlabel('Elongation rate','Fontsize',20);
%xlim([0.4 1]);
legend('Conditional','Constitutive','Fontsize',18);
legend boxoff
box off
yticks([0 0.2 0.4 0.6 0.8 1]);
