# Supplementary material for: Mitochondrial mRNA localization is governed by translation kinetics and spatial transport
Source: PLoS Comput Biol. 2022 Aug 19;18(8):e1010413. doi: 10.1371/journal.pcbi.1010413 (PMC9432724; doi:10.1371/journal.pcbi.1010413)
Supplement: S1 File — Data files and accompanying text files, as well as Matlab programs to create each plot. (ZIP) [file pcbi.1010413.s005.zip › Fig_S3/Constitutiveinputs.csv]

Name	Initiation	aaLength	Elongation
MIS1	0.090802903	975	3.762744775
DLD1	0.595870255	587	31.63295902
YME1	0.086150581	747	5.758670853
OM45	5.081289313	393	426.3822971
ARG7	1.021126232	441	62.68686924
NFS1	0.282583666	497	9.681924502
AIM9	0.188212159	627	7.315629662
MDJ1	0.212341416	511	13.34460946
AIM45	0.212172073	344	13.86401021
LIP5	0.076578485	414	6.542953186
LEU4	0.753235588	619	25.29703581
CCP1	0.216046756	361	9.961307988
YOR356W	0.162704172	631	8.965376768
NDE1	0.112717077	560	5.05195117
TIM50	0.126388889	476	4
ATP10	0.12109626	279	4.802789176
TRR2	0.081603445	342	9.965250592
LYS4	0.514003083	693	24.99444606
PTC5	0.091851666	572	6.737559894
POS5	0.17798442	414	13.73894207
AFG1	0.059087709	509	4.723934206
SHM1	0.285435135	490	7.672133562
GCV1	0.559695978	400	68.83964187
HEM1	0.0320956	548	0.612153918
ARG5,6	1.488170242	863	76.61386425
HEM14	0.27513119	539	24.03718684
FMT1	0.019848919	401	0.558676804
01-Oct-2018	0.886226015	772	68.16016631
PET9	0.391677423	318	8.320809663
IDP1	0.71528725	428	21.85464877
YGR031W	0.098407585	342	7.821545326
MCX1	0.176438049	520	10.37557244
TOM70	0.28585502	617	12.39882453
YKR070W	0.10557937	352	8.596731365
MDL2	0.053993647	773	3.777564875
LEU9	0.05786618	604	3.630948452
ALO1	0.420197112	526	12.93966468
COQ4	0.05998993	335	5.695385825
GUT2	0.909765121	649	37.92390129
ATM1	0.089811043	690	3.625952527
ILV1	0.38946333	576	14.78470657
TOM71	0.158640165	639	9.670321976
FMP40	0.304857358	688	21.53271216
AIM46	0.063418878	310	5.768231695
MIR1	0.310526902	311	6.707634189
CEM1	0.12536569	442	12.54868052
PAD1	0.003949649	242	0.354867914
OMA1	0.032963315	345	4.089833313
COQ2	0.05863961	372	5.459484394
B3	0.246691366	444	12.01173352
MDL1	0.017993039	695	1.454301331
YGR012W	0.27579925	393	22.17717569
YOR022C	0.013803898	715	1.150313256
MTF1	0.111188011	341	12.90894352
SCM4	0.207279741	187	11.67704111
MMT1	0.013150148	510	1.107567722
YDL119C	0.030084472	307	3.56858695
MGR1	0.186793214	417	4.824792371
PKP1	0.026522928	394	2.103847494
CAF4	0.03777181	643	4.23400415
PIC2	0.252555765	300	33.5338154
PET127	0.006986013	800	0.680697748
MNE1	0.000451479	663	0.047161102
FMP41	0.123647415	259	7.383233476
AIM18	0.384804441	321	37.58193244
YPL109C	0.009839156	657	0.896635355
DIC1	0.140853318	298	14.29071979
MDM10	0.02005146	493	2.033042133
YDL027C	0.019960189	420	2.165663436
YSC83	0.038949573	385	4.838564949
