# Supplementary material for: Mitochondrial mRNA localization is governed by translation kinetics and spatial transport
Source: PLoS Comput Biol. 2022 Aug 19;18(8):e1010413. doi: 10.1371/journal.pcbi.1010413 (PMC9432724; doi:10.1371/journal.pcbi.1010413)
Supplement: S1 File — Data files and accompanying text files, as well as Matlab programs to create each plot. (ZIP) [file pcbi.1010413.s005.zip › Fig_S3/ConstitutiveLocalizations_0.001.csv]

2.79E-01
1.99E-01
3.13E-01
9.65E-02
2.98E-01
3.91E-01
2.67E-01
2.77E-01
9.96E-02
2.20E-01
3.30E-01
3.04E-01
3.16E-01
3.61E-01
3.24E-01
1.79E-01
1.27E-01
2.36E-01
2.15E-01
1.82E-01
1.91E-01
3.17E-01
6.36E-02
2.51E-01
1.50E-01
1.99E-01
2.20E-01
1.31E-01
2.64E-01
1.93E-01
1.97E-01
2.56E-01
2.05E-01
1.66E-01
2.11E-01
2.89E-01
1.79E-01
1.02E-01
3.34E-01
2.81E-01
2.43E-01
2.59E-01
3.05E-01
1.03E-01
3.61E-01
2.05E-01
1.40E-01
5.89E-02
1.18E-01
2.68E-01
3.44E-01
1.14E-01
3.13E-01
1.44E-01
6.62E-02
2.27E-01
1.05E-01
3.79E-01
1.77E-01
2.95E-01
4.32E-02
2.18E-01
3.95E-03
1.70E-01
5.99E-02
2.12E-01
7.87E-02
2.09E-01
1.77E-01
1.70E-01
