# Supplementary material for: Mitochondrial mRNA localization is governed by translation kinetics and spatial transport
Source: PLoS Comput Biol. 2022 Aug 19;18(8):e1010413. doi: 10.1371/journal.pcbi.1010413 (PMC9432724; doi:10.1371/journal.pcbi.1010413)
Supplement: S1 File — Data files and accompanying text files, as well as Matlab programs to create each plot. (ZIP) [file pcbi.1010413.s005.zip › Fig_S3/ConstitutiveLocalizations_0.01.csv]

7.24E-01
7.89E-01
7.80E-01
3.21E-01
6.86E-01
7.73E-01
7.40E-01
7.61E-01
5.86E-01
6.78E-01
7.45E-01
7.46E-01
7.39E-01
7.03E-01
6.92E-01
7.10E-01
3.58E-01
7.38E-01
7.35E-01
6.82E-01
7.86E-01
7.66E-01
2.98E-01
5.24E-01
7.53E-01
7.22E-01
5.95E-01
7.43E-01
7.79E-01
8.19E-01
5.72E-01
7.62E-01
7.15E-01
5.46E-01
7.79E-01
7.63E-01
6.99E-01
5.11E-01
7.76E-01
7.69E-01
8.13E-01
7.43E-01
7.00E-01
5.21E-01
7.34E-01
5.83E-01
2.46E-01
4.62E-01
5.57E-01
7.33E-01
6.29E-01
5.50E-01
4.76E-01
4.04E-01
1.86E-01
7.15E-01
3.99E-01
7.23E-01
7.18E-01
6.34E-01
1.62E-01
4.07E-01
2 7.484390E-0
5.35E-01
3.05E-01
6.19E-01
2.79E-01
6.68E-01
6.06E-01
5.12E-01
