# Supplementary material for: Mitochondrial mRNA localization is governed by translation kinetics and spatial transport
Source: PLoS Comput Biol. 2022 Aug 19;18(8):e1010413. doi: 10.1371/journal.pcbi.1010413 (PMC9432724; doi:10.1371/journal.pcbi.1010413)
Supplement: S1 File — Data files and accompanying text files, as well as Matlab programs to create each plot. (ZIP) [file pcbi.1010413.s005.zip › Fig_S3/ConditionalLocalizations_0.2.csv]

8.95E-01
9.04E-01
8.70E-01
8.50E-01
8.87E-01
7.64E-01
8.99E-01
8.81E-01
8.07E-01
8.79E-01
8.09E-01
9.08E-01
8.73E-01
5.42E-01
8.82E-01
7.29E-01
8.80E-01
8.72E-01
8.93E-01
7.55E-01
4.27E-01
6.41E-01
8.79E-01
5.11E-01
8.78E-01
8.54E-01
8.00E-01
8.92E-01
6.53E-01
8.81E-01
8.13E-01
9.10E-01
8.71E-01
6.95E-01
8.61E-01
8.87E-01
8.72E-01
8.99E-01
6.72E-01
5.95E-01
8.84E-01
6.29E-01
3.11E-01
7.70E-01
8.59E-01
8.84E-01
7.26E-01
7.91E-01
6.45E-01
7.59E-01
8.16E-01
8.77E-01
