# Supplementary material for: Mitochondrial mRNA localization is governed by translation kinetics and spatial transport
Source: PLoS Comput Biol. 2022 Aug 19;18(8):e1010413. doi: 10.1371/journal.pcbi.1010413 (PMC9432724; doi:10.1371/journal.pcbi.1010413)
Supplement: S1 File — Data files and accompanying text files, as well as Matlab programs to create each plot. (ZIP) [file pcbi.1010413.s005.zip › Fig_S3/Conditionalinputs.csv]

Name	Initiation	aaLength	Elongation
ACH1	0.928710517	526	45.59632615
COR1	0.692250946	457	21.9144198
ETR1	0.597457136	380	34.30091858
ATP3	0.216394242	311	9.076451268
PRD1	0.139372153	712	5.316293595
GGC1	0.805250266	300	50.97727595
KGD2	0.278656099	463	9.861749462
LPD1	0.612528018	499	23.11310197
PHB2	0.20289703	310	14.02380005
LSC2	0.595895109	427	32.96286004
BIO2	0.15505389	375	12.02807655
AIM17	1.45333322	465	68.80838714
PUT2	0.223290884	575	9.687629044
HTD2	0.0531762	280	8.126306423
BAT1	1.247296083	393	45.91302378
LYS12	0.815035508	371	72.97792922
KGD1	0.487872	1014	9.090842973
ILV3	0.324078897	585	9.526393167
ATP2	0.403784408	511	11.64996877
MGM101	0.207497336	269	13.9625479
CCE1	0.003630914	353	0.428197909
SDH2	0.553501272	266	38.79953787
MAS1	0.195397983	462	14.21324161
LIP2	0.00752834	328	0.572028758
ACO1	1.183365717	778	29.83131943
SSQ1	0.276620856	657	17.80545487
COQ5	0.099952705	307	7.050809225
NDI1	0.730141974	513	33.54008132
MTG1	0.01110158	367	1.424904265
ILV2	0.447924726	687	10.63865086
YHM2	0.610383988	314	37.82430774
IDH1	1.638192563	360	61.98696879
CIT1	1.471151044	479	84.19808922
ARG8	1.786840222	423	181.6027848
CYT1	0.171143198	309	6.662135517
IDH2	1.105373695	369	43.98886381
HEM15	0.322057889	393	14.80389377
ALD4	2.847503803	519	63.37681365
ATP4	0.138785666	244	10.05486705
ODC1	0.800993331	310	69.74383233
FUM1	0.375407801	488	13.08007284
FUN14	0.086847312	198	4.543178536
PTH2	0.326444301	208	33.55523023
ECM31	0.107878565	312	10.00062232
YHR003C	0.093808917	429	9.450353064
ACO2	0.935484471	789	48.4775151
YJR111C	0.253688693	283	18.29881484
YKL027W	0.280050605	447	32.73296997
COQ10	0.030420494	207	2.103142253
NGL1	0.058383597	363	5.688958619
PDH1	4.785579874	516	411.7037647
NCA2	0.085819216	616	8.753399684
