# Supplementary material for: Mitochondrial mRNA localization is governed by translation kinetics and spatial transport
Source: PLoS Comput Biol. 2022 Aug 19;18(8):e1010413. doi: 10.1371/journal.pcbi.1010413 (PMC9432724; doi:10.1371/journal.pcbi.1010413)
Supplement: S1 File — Data files and accompanying text files, as well as Matlab programs to create each plot. (ZIP) [file pcbi.1010413.s005.zip › Fig_S3/ConditionalLocalizations_0.1.csv]

9.13E-01
9.02E-01
8.67E-01
8.51E-01
8.32E-01
6.85E-01
8.65E-01
8.95E-01
7.90E-01
8.52E-01
7.95E-01
9.01E-01
9.00E-01
4.52E-01
8.78E-01
6.55E-01
8.85E-01
8.60E-01
8.87E-01
7.09E-01
4.82E-01
5.77E-01
8.38E-01
5.15E-01
8.71E-01
8.93E-01
7.63E-01
8.82E-01
6.93E-01
8.79E-01
7.63E-01
8.77E-01
9.03E-01
6.39E-01
8.68E-01
8.76E-01
8.72E-01
9.15E-01
6.45E-01
5.23E-01
8.76E-01
6.29E-01
2.26E-01
7.08E-01
8.16E-01
8.95E-01
6.78E-01
7.61E-01
6.04E-01
7.66E-01
7.92E-01
8.59E-01
