# Supplementary material for: Mitochondrial mRNA localization is governed by translation kinetics and spatial transport
Source: PLoS Comput Biol. 2022 Aug 19;18(8):e1010413. doi: 10.1371/journal.pcbi.1010413 (PMC9432724; doi:10.1371/journal.pcbi.1010413)
Supplement: S1 File — Data files and accompanying text files, as well as Matlab programs to create each plot. (ZIP) [file pcbi.1010413.s005.zip › Fig_S3/ConditionalLocalizations_0.5.csv]

9.11E-01
8.98E-01
8.83E-01
8.84E-01
8.56E-01
8.34E-01
8.81E-01
8.93E-01
8.39E-01
8.94E-01
8.62E-01
9.08E-01
8.45E-01
5.96E-01
8.88E-01
8.13E-01
8.75E-01
9.00E-01
8.87E-01
7.76E-01
3.27E-01
7.45E-01
8.77E-01
5.30E-01
8.92E-01
9.03E-01
8.39E-01
8.95E-01
6.04E-01
8.91E-01
8.51E-01
9.03E-01
8.98E-01
7.57E-01
8.58E-01
8.67E-01
8.91E-01
9.10E-01
7.09E-01
6.96E-01
8.68E-01
7.22E-01
4.26E-01
7.63E-01
8.53E-01
8.87E-01
7.73E-01
8.48E-01
6.46E-01
7.72E-01
8.63E-01
8.60E-01
