# Supplementary material for: Mitochondrial mRNA localization is governed by translation kinetics and spatial transport
Source: PLoS Comput Biol. 2022 Aug 19;18(8):e1010413. doi: 10.1371/journal.pcbi.1010413 (PMC9432724; doi:10.1371/journal.pcbi.1010413)
Supplement: S1 File — Data files and accompanying text files, as well as Matlab programs to create each plot. (ZIP) [file pcbi.1010413.s005.zip › Fig_S3/make_FigS3.m]

clear all;
close all;
clc;

data_conditionalFromTable = readtable('ConditionalLocalizations_0.001.csv');
data_constitutiveFromTable = readtable('ConstitutiveLocalizations_0.001.csv');
data_conditional = data_conditionalFromTable.Var1;
data_constitutive = data_constitutiveFromTable.Var1;

typename(1) = {'Conditional'};
localization = [data_conditional; data_constitutive];
typename(1:length(data_conditional)) = {'Conditional'};
typename(1+length(data_conditional):length(data_constitutive) + length(data_conditional)) = {'Constitutive'};

figure
cmap = [0 0 1;
    1 0 0];
violinplot(localization,typename,'ViolinColor',cmap);
set(gca,'fontsize',16)
ylabel('Localized fraction', 'Fontsize',20);
yticks([0 0.2 0.4 0.6 0.8 1]);
ylim([0 1]);
ax = gca;
ax.XAxis.FontSize = 20;

%%

data_conditionalFromTable = readtable('ConditionalLocalizations_0.01.csv');
data_constitutiveFromTable = readtable('ConstitutiveLocalizations_0.01.csv');
data_conditional = data_conditionalFromTable.Var1;
data_constitutive = data_constitutiveFromTable.Var1;

typename(1) = {'Conditional'};
localization = [data_conditional; data_constitutive];
typename(1:length(data_conditional)) = {'Conditional'};
typename(1+length(data_conditional):length(data_constitutive) + length(data_conditional)) = {'Constitutive'};

figure
cmap = [0 0 1;
    1 0 0];
violinplot(localization,typename,'ViolinColor',cmap);
set(gca,'fontsize',16)
ylabel('Localized fraction', 'Fontsize',20);
yticks([0 0.2 0.4 0.6 0.8 1]);
ylim([0 1]);
ax = gca;
ax.XAxis.FontSize = 20;

%%

data_conditionalFromTable = readtable('ConditionalLocalizations_0.1.csv');
data_constitutiveFromTable = readtable('ConstitutiveLocalizations_0.1.csv');
data_conditional = data_conditionalFromTable.Var1;
data_constitutive = data_constitutiveFromTable.Var1;

typename(1) = {'Conditional'};
localization = [data_conditional; data_constitutive];
typename(1:length(data_conditional)) = {'Conditional'};
typename(1+length(data_conditional):length(data_constitutive) + length(data_conditional)) = {'Constitutive'};

figure
cmap = [0 0 1;
    1 0 0];
violinplot(localization,typename,'ViolinColor',cmap);
set(gca,'fontsize',16)
ylabel('Localized fraction', 'Fontsize',20);
yticks([0 0.2 0.4 0.6 0.8 1]);
ylim([0 1]);
ax = gca;
ax.XAxis.FontSize = 20;

%%

data_conditionalFromTable = readtable('ConditionalLocalizations_0.2.csv');
data_constitutiveFromTable = readtable('ConstitutiveLocalizations_0.2.csv');
data_conditional = data_conditionalFromTable.Var1;
data_constitutive = data_constitutiveFromTable.Var1;

typename(1) = {'Conditional'};
localization = [data_conditional; data_constitutive];
typename(1:length(data_conditional)) = {'Conditional'};
typename(1+length(data_conditional):length(data_constitutive) + length(data_conditional)) = {'Constitutive'};

figure
cmap = [0 0 1;
    1 0 0];
violinplot(localization,typename,'ViolinColor',cmap);
set(gca,'fontsize',16)
ylabel('Localized fraction', 'Fontsize',20);
yticks([0 0.2 0.4 0.6 0.8 1]);
ylim([0 1]);
ax = gca;
ax.XAxis.FontSize = 20;

%%

data_conditionalFromTable = readtable('ConditionalLocalizations_0.5.csv');
data_constitutiveFromTable = readtable('ConstitutiveLocalizations_0.5.csv');
data_conditional = data_conditionalFromTable.Var1;
data_constitutive = data_constitutiveFromTable.Var1;

typename(1) = {'Conditional'};
localization = [data_conditional; data_constitutive];
typename(1:length(data_conditional)) = {'Conditional'};
typename(1+length(data_conditional):length(data_constitutive) + length(data_conditional)) = {'Constitutive'};

figure
cmap = [0 0 1;
    1 0 0];
violinplot(localization,typename,'ViolinColor',cmap);
set(gca,'fontsize',16)
ylabel('Localized fraction', 'Fontsize',20);
yticks([0 0.2 0.4 0.6 0.8 1]);
ylim([0 1]);
ax = gca;
ax.XAxis.FontSize = 20;

%%

data_conditionalFromTable = readtable('ConditionalLocalizations_1.csv');
data_constitutiveFromTable = readtable('ConstitutiveLocalizations_1.csv');
data_conditional = data_conditionalFromTable.Var1;
data_constitutive = data_constitutiveFromTable.Var1;

typename(1) = {'Conditional'};
localization = [data_conditional; data_constitutive];
typename(1:length(data_conditional)) = {'Conditional'};
typename(1+length(data_conditional):length(data_constitutive) + length(data_conditional)) = {'Constitutive'};

figure
cmap = [0 0 1;
    1 0 0];
violinplot(localization,typename,'ViolinColor',cmap);
set(gca,'fontsize',16)
ylabel('Localized fraction', 'Fontsize',20);
yticks([0 0.2 0.4 0.6 0.8 1]);
ylim([0 1]);
ax = gca;
ax.XAxis.FontSize = 20;
