# Supplementary material for: Mitochondrial mRNA localization is governed by translation kinetics and spatial transport
Source: PLoS Comput Biol. 2022 Aug 19;18(8):e1010413. doi: 10.1371/journal.pcbi.1010413 (PMC9432724; doi:10.1371/journal.pcbi.1010413)
Supplement: S1 File — Data files and accompanying text files, as well as Matlab programs to create each plot. (ZIP) [file pcbi.1010413.s005.zip › Fig_S3/ConditionalLocalizations_0.01.csv]

7.41E-01
7.59E-01
6.51E-01
7.03E-01
6.66E-01
4.05E-01
7.42E-01
8.25E-01
5.08E-01
6.93E-01
5.49E-01
7.69E-01
7.31E-01
2.06E-01
7.65E-01
3.47E-01
7.43E-01
7.01E-01
6.77E-01
3.68E-01
3.18E-01
2.69E-01
6.77E-01
4.96E-01
7.00E-01
7.72E-01
4.48E-01
8.09E-01
4.41E-01
8.11E-01
4.68E-01
7.72E-01
7.32E-01
3.42E-01
6.91E-01
7.44E-01
7.62E-01
6.97E-01
3.49E-01
2.39E-01
8.11E-01
3.67E-01
9.02E-02
4.02E-01
5.98E-01
7.78E-01
3.92E-01
4.13E-01
3.14E-01
5.59E-01
5.71E-01
6.94E-01
