# Supplementary material for: Mitochondrial mRNA localization is governed by translation kinetics and spatial transport
Source: PLoS Comput Biol. 2022 Aug 19;18(8):e1010413. doi: 10.1371/journal.pcbi.1010413 (PMC9432724; doi:10.1371/journal.pcbi.1010413)
Supplement: S1 File — Data files and accompanying text files, as well as Matlab programs to create each plot. (ZIP) [file pcbi.1010413.s005.zip › Fig_S3/ConditionalLocalizations_0.001.csv]

3.27E-01
2.30E-01
2.40E-01
2.57E-01
1.42E-01
1.37E-01
1.42E-01
1.74E-01
1.38E-01
1.72E-01
1.98E-01
2.25E-01
2.54E-01
6.40E-02
3.51E-01
6.54E-02
3.41E-01
2.05E-01
2.60E-01
1.70E-02
1.45E-01
1.01E-01
3.43E-01
2.45E-01
3.08E-01
2.00E-01
2.05E-01
3.65E-01
1.98E-01
1.42E-01
1.17E-01
2.64E-01
2.43E-01
9.03E-02
2.53E-01
3.33E-01
3.12E-01
2.30E-01
1.34E-01
7.18E-02
1.87E-01
8.27E-02
2.11E-02
1.10E-01
2.41E-01
2.52E-01
6.41E-02
1.19E-01
6.08E-02
2.24E-01
1.89E-01
2.06E-01
