# Supplementary material for: Mitochondrial mRNA localization is governed by translation kinetics and spatial transport
Source: PLoS Comput Biol. 2022 Aug 19;18(8):e1010413. doi: 10.1371/journal.pcbi.1010413 (PMC9432724; doi:10.1371/journal.pcbi.1010413)
Supplement: S1 File — Data files and accompanying text files, as well as Matlab programs to create each plot. (ZIP) [file pcbi.1010413.s005.zip › Fig_S3/ConstitutiveLocalizations_0.2.csv]

8.71E-01
8.99E-01
8.64E-01
6.57E-01
8.82E-01
8.80E-01
8.77E-01
8.57E-01
8.40E-01
8.44E-01
8.97E-01
8.61E-01
8.65E-01
8.50E-01
8.52E-01
8.53E-01
7.32E-01
8.73E-01
8.15E-01
8.64E-01
8.58E-01
8.78E-01
6.66E-01
6.59E-01
8.99E-01
8.71E-01
6.00E-01
9.15E-01
8.82E-01
8.83E-01
8.12E-01
8.87E-01
8.95E-01
8.20E-01
8.41E-01
8.26E-01
8.60E-01
7.94E-01
8.92E-01
8.02E-01
8.71E-01
8.63E-01
8.98E-01
7.40E-01
8.82E-01
8.03E-01
3.72E-01
6.71E-01
7.96E-01
8.87E-01
6.74E-01
8.18E-01
6.88E-01
6.98E-01
5.50E-01
7.38E-01
7.04E-01
8.57E-01
7.73E-01
8.41E-01
5.13E-01
5.85E-01
6.86E-03
7.69E-01
6.45E-01
6.22E-01
6.88E-01
7.58E-01
7.78E-01
7.71E-01
