# Supplementary material for: Mitochondrial mRNA localization is governed by translation kinetics and spatial transport
Source: PLoS Comput Biol. 2022 Aug 19;18(8):e1010413. doi: 10.1371/journal.pcbi.1010413 (PMC9432724; doi:10.1371/journal.pcbi.1010413)
Supplement: S1 File — Data files and accompanying text files, as well as Matlab programs to create each plot. (ZIP) [file pcbi.1010413.s005.zip › Fig_S3/ConstitutiveLocalizations_1.csv]

8.68E-01
8.97E-01
8.49E-01
8.00E-01
8.90E-01
8.99E-01
8.76E-01
8.47E-01
8.47E-01
8.46E-01
8.84E-01
8.99E-01
8.76E-01
8.66E-01
8.40E-01
8.67E-01
7.29E-01
8.95E-01
8.57E-01
8.76E-01
8.48E-01
8.83E-01
8.03E-01
6.83E-01
8.95E-01
8.39E-01
6.05E-01
8.80E-01
8.86E-01
9.09E-01
8.40E-01
8.99E-01
9.13E-01
8.38E-01
8.29E-01
8.43E-01
8.62E-01
7.85E-01
8.73E-01
8.35E-01
9.07E-01
8.82E-01
8.75E-01
7.84E-01
8.88E-01
8.34E-01
3.71E-01
7.15E-01
8.09E-01
8.83E-01
7.34E-01
8.69E-01
7.66E-01
7.70E-01
6.84E-01
6.42E-01
6.73E-01
8.43E-01
6.72E-01
8.02E-01
6.54E-01
5.98E-01
6.98E-03
7.96E-01
7.42E-01
5.41E-01
7.36E-01
7.51E-01
7.23E-01
7.58E-01
