# Supplementary material for: Mitochondrial mRNA localization is governed by translation kinetics and spatial transport
Source: PLoS Comput Biol. 2022 Aug 19;18(8):e1010413. doi: 10.1371/journal.pcbi.1010413 (PMC9432724; doi:10.1371/journal.pcbi.1010413)
Supplement: S1 File — Data files and accompanying text files, as well as Matlab programs to create each plot. (ZIP) [file pcbi.1010413.s005.zip › Fig_S3/ConstitutiveLocalizations_0.1.csv]

8.37E-01
8.81E-01
7.88E-01
5.69E-01
8.67E-01
8.63E-01
8.74E-01
8.78E-01
7.99E-01
8.32E-01
8.90E-01
8.65E-01
8.77E-01
8.73E-01
7.98E-01
8.06E-01
6.97E-01
8.87E-01
8.49E-01
8.08E-01
8.21E-01
8.55E-01
6.08E-01
5.79E-01
8.79E-01
8.62E-01
5.88E-01
8.68E-01
8.69E-01
8.81E-01
8.20E-01
8.66E-01
8.71E-01
7.68E-01
8.56E-01
7.93E-01
8.72E-01
7.52E-01
8.87E-01
8.15E-01
9.15E-01
8.77E-01
8.79E-01
7.36E-01
8.44E-01
8.21E-01
3.67E-01
6.60E-01
8.00E-01
8.64E-01
7.41E-01
8.12E-01
6.85E-01
6.79E-01
4.79E-01
6.54E-01
6.25E-01
8.66E-01
7.53E-01
8.10E-01
4.16E-01
5.79E-01
9.51E-03
7.33E-01
5.90E-01
5.86E-01
6.02E-01
6.96E-01
7.47E-01
7.07E-01
