# Supplementary material for: Mitochondrial mRNA localization is governed by translation kinetics and spatial transport
Source: PLoS Comput Biol. 2022 Aug 19;18(8):e1010413. doi: 10.1371/journal.pcbi.1010413 (PMC9432724; doi:10.1371/journal.pcbi.1010413)
Supplement: S1 File — Data files and accompanying text files, as well as Matlab programs to create each plot. (ZIP) [file pcbi.1010413.s005.zip › Fig_S3/ConditionalLocalizations_1.csv]

8.28E-01
8.77E-01
8.83E-01
8.90E-01
8.72E-01
8.04E-01
8.87E-01
8.85E-01
8.30E-01
8.90E-01
8.38E-01
8.88E-01
8.72E-01
5.89E-01
9.10E-01
8.14E-01
8.97E-01
8.94E-01
8.81E-01
7.86E-01
4.61E-01
7.44E-01
8.99E-01
4.79E-01
9.15E-01
8.93E-01
7.86E-01
8.99E-01
5.75E-01
8.93E-01
8.51E-01
9.17E-01
9.29E-01
7.64E-01
8.43E-01
8.54E-01
8.99E-01
8.89E-01
6.96E-01
7.25E-01
8.74E-01
7.34E-01
4.10E-01
7.81E-01
8.36E-01
9.02E-01
7.75E-01
8.49E-01
6.54E-01
8.17E-01
8.57E-01
8.60E-01
