# Supplementary material for: Mitochondrial mRNA localization is governed by translation kinetics and spatial transport
Source: PLoS Comput Biol. 2022 Aug 19;18(8):e1010413. doi: 10.1371/journal.pcbi.1010413 (PMC9432724; doi:10.1371/journal.pcbi.1010413)
Supplement: S1 File — Data files and accompanying text files, as well as Matlab programs to create each plot. (ZIP) [file pcbi.1010413.s005.zip › Fig_S3/ConstitutiveLocalizations_0.5.csv]

8.59E-01
8.88E-01
8.22E-01
7.45E-01
8.90E-01
9.12E-01
8.73E-01
8.90E-01
8.70E-01
8.09E-01
9.23E-01
8.77E-01
8.52E-01
8.49E-01
8.69E-01
8.60E-01
7.54E-01
9.12E-01
8.71E-01
8.49E-01
8.53E-01
9.01E-01
7.41E-01
6.97E-01
9.08E-01
8.79E-01
6.90E-01
8.97E-01
8.85E-01
8.99E-01
8.39E-01
8.37E-01
8.73E-01
8.32E-01
8.44E-01
8.46E-01
8.97E-01
7.58E-01
8.98E-01
8.56E-01
8.76E-01
8.99E-01
8.59E-01
7.63E-01
8.66E-01
8.39E-01
3.62E-01
7.24E-01
8.09E-01
9.14E-01
7.15E-01
8.33E-01
6.88E-01
7.52E-01
6.38E-01
6.66E-01
6.88E-01
8.41E-01
7.60E-01
8.52E-01
6.17E-01
6.24E-01
1.15E-02
8.08E-01
7.45E-01
5.89E-01
7.26E-01
7.28E-01
7.12E-01
7.13E-01
