# Supplementary material for: Mitochondrial mRNA localization is governed by translation kinetics and spatial transport
Source: PLoS Comput Biol. 2022 Aug 19;18(8):e1010413. doi: 10.1371/journal.pcbi.1010413 (PMC9432724; doi:10.1371/journal.pcbi.1010413)
Supplement: S1 File — Data files and accompanying text files, as well as Matlab programs to create each plot. (ZIP) [file pcbi.1010413.s005.zip › Fig_S3/readme.txt]

Gene inputs in Conditionalinputs.csv and Constitutiveinputs.csv
Localization data stored in files ConditionalLocalizations_X.cvs and ConstitutiveLocalizations_X.csv, where X is the mRNA diffusivity.
Genes in same order in inputs as in localization files

Make figures using make_FigS3.m
