# Supplementary material for: Mitochondrial mRNA localization is governed by translation kinetics and spatial transport
Source: PLoS Comput Biol. 2022 Aug 19;18(8):e1010413. doi: 10.1371/journal.pcbi.1010413 (PMC9432724; doi:10.1371/journal.pcbi.1010413)
Supplement: S1 File — Data files and accompanying text files, as well as Matlab programs to create each plot. (ZIP) [file pcbi.1010413.s005.zip › Fig_S3/ConstitutiveLocalizations_0.5.out]

8.604452E-01 8.636681E-01 8.587237E-01 8.605827E-01 8.875306E-01 9.339596E-01
8.916068E-01 8.891074E-01 8.883071E-01 8.916215E-01 8.444407E-01 9.315128E-01
8.243691E-01 8.266300E-01 8.216034E-01 8.244715E-01 8.240260E-01 9.288993E-01
8.882191E-01 7.609858E-01 7.447256E-01 8.883893E-01 8.252308E-01 9.267355E-01
8.977313E-01 8.908376E-01 8.895368E-01 8.977621E-01 8.113082E-01 9.237235E-01
9.135956E-01 9.131170E-01 9.116021E-01 9.136260E-01 7.390466E-01 9.213854E-01
8.758948E-01 8.763011E-01 8.734958E-01 8.759787E-01 7.726366E-01 9.159874E-01
8.935220E-01 8.915495E-01 8.897081E-01 8.935661E-01 7.475719E-01 9.147385E-01
8.814212E-01 8.745432E-01 8.702488E-01 8.816358E-01 7.430289E-01 9.126022E-01
8.138013E-01 8.155625E-01 8.088263E-01 8.140018E-01 7.192647E-01 9.108341E-01
9.250852E-01 9.231448E-01 9.225606E-01 9.250951E-01 8.127722E-01 9.089823E-01
8.802079E-01 8.792183E-01 8.767465E-01 8.802648E-01 7.482906E-01 9.063899E-01
8.552164E-01 8.551491E-01 8.522962E-01 8.552832E-01 7.754398E-01 9.060256E-01
8.517659E-01 8.532259E-01 8.490198E-01 8.519066E-01 8.339295E-01 9.059317E-01
8.710192E-01 8.732516E-01 8.689144E-01 8.711784E-01 8.012059E-01 9.044431E-01
8.637627E-01 8.644228E-01 8.597705E-01 8.639576E-01 7.639255E-01 9.042605E-01
7.718627E-01 7.694258E-01 7.544471E-01 7.725336E-01 7.502652E-01 9.040400E-01
9.141239E-01 9.122813E-01 9.115067E-01 9.141437E-01 7.638348E-01 9.037861E-01
8.737775E-01 8.747550E-01 8.712925E-01 8.738838E-01 8.104872E-01 9.015561E-01
8.565033E-01 8.526491E-01 8.489518E-01 8.566673E-01 7.786317E-01 9.002160E-01
8.552300E-01 8.579211E-01 8.526202E-01 8.553388E-01 8.403753E-01 9.001233E-01
9.031394E-01 9.030131E-01 9.010300E-01 9.031829E-01 7.332916E-01 8.998286E-01
8.172319E-01 7.561719E-01 7.408725E-01 8.176303E-01 7.650869E-01 8.991672E-01
6.966376E-01 7.178358E-01 6.968242E-01 6.971421E-01 7.416188E-01 8.991605E-01
9.109225E-01 9.083058E-01 9.079529E-01 9.109285E-01 7.899398E-01 8.991464E-01
8.843421E-01 8.809663E-01 8.788554E-01 8.844773E-01 8.267881E-01 8.990535E-01
6.899320E-01 7.124715E-01 6.902273E-01 6.905905E-01 8.328920E-01 8.978900E-01
8.995028E-01 8.973005E-01 8.967600E-01 8.995175E-01 8.211625E-01 8.957870E-01
8.872313E-01 8.870751E-01 8.850597E-01 8.872651E-01 7.124828E-01 8.930157E-01
9.026262E-01 9.000216E-01 8.989445E-01 9.026457E-01 7.623805E-01 8.927223E-01
8.484084E-01 8.468064E-01 8.393682E-01 8.487824E-01 7.508628E-01 8.915616E-01
8.410289E-01 8.395417E-01 8.366294E-01 8.411131E-01 7.774492E-01 8.901933E-01
8.767665E-01 8.752409E-01 8.734146E-01 8.768169E-01 8.226804E-01 8.889992E-01
8.408531E-01 8.394289E-01 8.322009E-01 8.412312E-01 7.532005E-01 8.883796E-01
8.456526E-01 8.497295E-01 8.435013E-01 8.458717E-01 8.610526E-01 8.859326E-01
8.487266E-01 8.527375E-01 8.463827E-01 8.488746E-01 8.127723E-01 8.853608E-01
8.992496E-01 8.984450E-01 8.970306E-01 8.992828E-01 7.770624E-01 8.842066E-01
7.661087E-01 7.698357E-01 7.575536E-01 7.667633E-01 7.062916E-01 8.809252E-01
9.011687E-01 8.981409E-01 8.975819E-01 9.011839E-01 7.474335E-01 8.795437E-01
8.584506E-01 8.607439E-01 8.560956E-01 8.585609E-01 8.601017E-01 8.780021E-01
8.791478E-01 8.777560E-01 8.762680E-01 8.791736E-01 8.079885E-01 8.757446E-01
9.016181E-01 9.006871E-01 8.989026E-01 9.016581E-01 8.031879E-01 8.747864E-01
8.624283E-01 8.600908E-01 8.586336E-01 8.625619E-01 8.288271E-01 8.745611E-01
7.742677E-01 7.768302E-01 7.630973E-01 7.748914E-01 7.258532E-01 8.744893E-01
8.694019E-01 8.688837E-01 8.662519E-01 8.694480E-01 7.205742E-01 8.652013E-01
8.467202E-01 8.442002E-01 8.391151E-01 8.469177E-01 7.960208E-01 8.631959E-01
3.585565E-01 4.132258E-01 3.615105E-01 3.597413E-01 7.415850E-01 8.610863E-01
7.316149E-01 7.409699E-01 7.237293E-01 7.324266E-01 7.192282E-01 8.606546E-01
8.143896E-01 8.187778E-01 8.094627E-01 8.147406E-01 7.176434E-01 8.602835E-01
9.172339E-01 9.156993E-01 9.143133E-01 9.172682E-01 7.057194E-01 8.567951E-01
7.156642E-01 7.333012E-01 7.154104E-01 7.162457E-01 8.210043E-01 8.557406E-01
8.456750E-01 8.379292E-01 8.333050E-01 8.459121E-01 7.097667E-01 8.549459E-01
6.885629E-01 7.081196E-01 6.877755E-01 6.890044E-01 7.176281E-01 8.528554E-01
7.787909E-01 7.672450E-01 7.520575E-01 7.794461E-01 7.546959E-01 8.513127E-01
7.076675E-01 6.644013E-01 6.383983E-01 7.090385E-01 7.478488E-01 8.510312E-01
6.665729E-01 6.885053E-01 6.664436E-01 6.669522E-01 7.297944E-01 8.509263E-01
6.958387E-01 7.097691E-01 6.883224E-01 6.967513E-01 7.551395E-01 8.489918E-01
8.442430E-01 8.455781E-01 8.407191E-01 8.443405E-01 7.762796E-01 8.412896E-01
7.625880E-01 7.737295E-01 7.602672E-01 7.629699E-01 7.740263E-01 8.384962E-01
8.548176E-01 8.578284E-01 8.521906E-01 8.549639E-01 7.987277E-01 8.379031E-01
7.105900E-01 6.449200E-01 6.166699E-01 7.117295E-01 7.988844E-01 8.355335E-01
6.233496E-01 6.513707E-01 6.243456E-01 6.239657E-01 7.715719E-01 8.337286E-01
4.499818E-03 9.649749E-02 1.147372E-02 5.933298E-03 7.491272E-01 8.311462E-01
8.228669E-01 8.171041E-01 8.075013E-01 8.233062E-01 7.671324E-01 8.288993E-01
8.106145E-01 7.602453E-01 7.450293E-01 8.112014E-01 7.322457E-01 8.238012E-01
5.879053E-01 6.176653E-01 5.891675E-01 5.886780E-01 8.033672E-01 8.227828E-01
7.612897E-01 7.429811E-01 7.263800E-01 7.619887E-01 7.502251E-01 8.101824E-01
7.295271E-01 7.444101E-01 7.284751E-01 7.301481E-01 7.187448E-01 8.076584E-01
7.134324E-01 7.293861E-01 7.120925E-01 7.138625E-01 7.390741E-01 8.051633E-01
7.199272E-01 7.295626E-01 7.127415E-01 7.206667E-01 7.275112E-01 7.942761E-01
