# Supplementary material for: Mitochondrial mRNA localization is governed by translation kinetics and spatial transport
Source: PLoS Comput Biol. 2022 Aug 19;18(8):e1010413. doi: 10.1371/journal.pcbi.1010413 (PMC9432724; doi:10.1371/journal.pcbi.1010413)
Supplement: S1 File — Data files and accompanying text files, as well as Matlab programs to create each plot. (ZIP) [file pcbi.1010413.s005.zip › Fig_S4/make_FigS4.m]

clear all;
close all;
clc;

data_FromTable = readtable('600.csv');
data_atp3(:,1) = data_FromTable.Var1;
data_atp3(:,2) = data_FromTable.Var2;

data_FromTable = readtable('300.csv');
data_atp3_decay2timesfaster(:,1) = data_FromTable.Var1;
data_atp3_decay2timesfaster(:,2) = data_FromTable.Var2;

data_FromTable = readtable('60.csv');
data_atp3_decay10timesfaster(:,1) = data_FromTable.Var1;
data_atp3_decay10timesfaster(:,2) = data_FromTable.Var2;

data_FromTable = readtable('1200.csv');
data_atp3_decay2timesslower(:,1) = data_FromTable.Var1;
data_atp3_decay2timesslower(:,2) = data_FromTable.Var2;

data_FromTable = readtable('6000.csv');
data_atp3_decay10timesslower(:,1) = data_FromTable.Var1;
data_atp3_decay10timesslower(:,2) = data_FromTable.Var2;


plot(data_atp3_decay10timesfaster(:,1),data_atp3_decay10timesfaster(:,2),'--r','Linewidth',3);
hold on
plot(data_atp3_decay2timesfaster(:,1),data_atp3_decay2timesfaster(:,2),'r','Linewidth',3);
plot(data_atp3(:,1),data_atp3(:,2),'k','Linewidth',2);
plot(data_atp3_decay2timesslower(:,1),data_atp3_decay2timesslower(:,2),'b','Linewidth',3);
plot(data_atp3_decay10timesslower(:,1),data_atp3_decay10timesslower(:,2),'--b','Linewidth',3);
ylim([0 1]);
xlim([0 0.15]);
legend('ATP3 (60 s decay)','ATP3 (300 s decay)','ATP3 (600 s decay)', 'ATP3 (1200 s decay)','ATP3 (6000 s decay)','Fontsize',16);
set(gca,'fontsize',14)
xlabel('Mitochondrial volume fraction','Fontsize',20);
ylabel('Localized fraction','Fontsize',20);
legend boxoff
box off
yticks([0 0.2 0.4 0.6 0.8 1]);
