# Supplementary material for: Mitochondrial mRNA localization is governed by translation kinetics and spatial transport
Source: PLoS Comput Biol. 2022 Aug 19;18(8):e1010413. doi: 10.1371/journal.pcbi.1010413 (PMC9432724; doi:10.1371/journal.pcbi.1010413)
Supplement: S1 File — Data files and accompanying text files, as well as Matlab programs to create each plot. (ZIP) [file pcbi.1010413.s005.zip › Fig1b/make_Fig1b.m]

clear all;
close all;
clc;

%% plot results from 4-state model

kr = 1;
kl = 1;
ks = 1;
ku = 1;

localization = @(kr,kl,ks,ku) kr.*(kl.*ks + (ks+ku).*(kr + ks+ku))./(ks+ku)./(kl.*(kr+ku) + kr.*(kr + ks + ku));

%cmap = [1 0 1; 0.4660 0.6740 0.1880];
cmap = [1 0 1; 0 0.5 0];

%% plot vs spatial equilibrium constant
kl = 1;
fs = 0.5; % fraction of time sticky (ks/(ks+ku))
fn = logspace(-1,0); %fraction of time in near region for unsticky (kr/(kr+kl))
kulist = [0.01,100];

for cc = 1:length(kulist)
    ku = kulist(cc);
    ks = fs*ku/(1-fs);
    ks_rec(cc) = ks;

    kr = fn*kl./(1-fn);
    
    locvals = localization(kr,kl,ks,ku);
    
    plot(fn,locvals,'LineWidth',3,'Color',cmap(cc,:));
    hold all
end

kl = 1;
fs = 0.8; % fraction of time sticky (ks/(ks+ku))
fn = logspace(-1,0); %fraction of time in near region for unsticky (kr/(kr+kl))
kulist = [0.01,100];

for cc = 1:length(kulist)
    ku = kulist(cc);
    ks = fs*ku/(1-fs);
    ks_rec(cc) = ks;

    kr = fn*kl./(1-fn);
    
    locvals = localization(kr,kl,ks,ku);
    
    plot(fn,locvals,'--','LineWidth',3,'Color',cmap(cc,:));
    hold all
end
hold off

ylim([0,1])
set(gca,'FontSize',14);
xlabel('Spatial fraction near, k_R/(k_{R}+k_{L})','Fontsize',20)
ylabel('Localized fraction','Fontsize',20)

xticks([0.2 0.4 0.6 0.8 1]);
yticks([0 0.2 0.4 0.6 0.8 1]);

legend('Rapid transport: k_{u}=0.01, f_{s}=0.5','Slow transport: k_{u}=100, f_{s}=0.5','Rapid transport: k_{u}=0.01, f_{s}=0.8','Slow transport: k_{u}=100, f_{s}=0.8','Fontsize',18)
box off
legend boxoff
