# Supplementary material for: Mitochondrial mRNA localization is governed by translation kinetics and spatial transport
Source: PLoS Comput Biol. 2022 Aug 19;18(8):e1010413. doi: 10.1371/journal.pcbi.1010413 (PMC9432724; doi:10.1371/journal.pcbi.1010413)
Supplement: S1 File — Data files and accompanying text files, as well as Matlab programs to create each plot. (ZIP) [file pcbi.1010413.s005.zip › Fig1e/data_Fig1e.csv]

1.56E-03	2.26E+02	4.57E+00	3.37E-02
2.18E-03	4.04E+02	2.60E+00	1.70E-01
4.94E-01	1.68E+02	2.12E+00	8.28E-01
1.03E-03	2.39E+02	2.70E+00	4.03E-02
1.53E-03	1.64E+02	1.09E+00	7.63E-02
3.25E-02	4.01E+02	4.87E+00	7.43E-01
1.14E-01	3.91E+02	4.81E+00	8.24E-01
2.55E-01	2.91E+02	5.34E+00	8.46E-01
4.46E-02	2.86E+02	7.38E+00	5.71E-01
1.26E-03	2.59E+02	5.04E+00	3.09E-02
2.29E-02	2.32E+02	1.35E+00	7.22E-01
1.19E-01	4.05E+02	2.06E+00	8.41E-01
9.97E-03	2.56E+02	9.34E+00	1.49E-01
7.98E-02	5.82E+02	1.54E+00	8.11E-01
2.46E-01	4.98E+02	5.82E+00	8.66E-01
2.42E-01	5.77E+02	6.82E+00	8.88E-01
8.01E-03	5.40E+02	4.46E+00	4.76E-01
5.42E-02	1.71E+02	3.47E+00	5.93E-01
6.22E-02	5.54E+02	1.52E+00	7.18E-01
4.10E-02	5.74E+02	8.33E+00	7.99E-01
2.99E-02	1.99E+02	7.33E+00	2.81E-01
1.32E-01	2.26E+02	3.82E+00	8.14E-01
2.42E-01	2.15E+02	1.82E+00	8.45E-01
2.66E-02	3.30E+02	9.41E+00	4.07E-01
1.49E-02	5.29E+02	2.99E+00	7.17E-01
3.87E-01	2.41E+02	1.80E+00	8.58E-01
2.60E-01	3.59E+02	2.51E+00	8.59E-01
4.64E-02	2.02E+02	1.62E+00	7.13E-01
3.90E-01	3.10E+02	1.51E+00	8.22E-01
6.55E-02	2.55E+02	1.65E+00	7.86E-01
1.78E-03	2.28E+02	1.83E+00	1.00E-01
4.46E-03	3.83E+02	1.03E+00	5.04E-01
3.83E-03	4.80E+02	3.70E+00	2.78E-01
1.61E-03	4.39E+02	7.66E+00	5.59E-02
3.83E-01	1.75E+02	8.48E+00	8.34E-01
2.57E-02	2.43E+02	2.79E+00	5.90E-01
3.33E-03	1.51E+02	6.16E+00	2.54E-02
5.84E-02	5.22E+02	6.16E+00	8.43E-01
5.24E-03	1.71E+02	8.67E+00	3.47E-02
8.42E-03	2.87E+02	1.31E+00	5.60E-01
6.49E-03	1.51E+02	7.29E+00	4.10E-02
1.49E-03	2.40E+02	1.13E+00	1.22E-01
1.69E-02	2.45E+02	7.38E+00	2.42E-01
7.24E-03	2.11E+02	2.90E+00	1.96E-01
2.06E-02	1.85E+02	2.09E+00	5.06E-01
1.84E-02	3.50E+02	4.27E+00	5.53E-01
3.50E-02	1.92E+02	3.27E+00	5.23E-01
3.26E-03	1.99E+02	7.26E+00	4.73E-02
1.18E-01	1.84E+02	4.19E+00	7.90E-01
8.99E-02	3.97E+02	1.44E+00	7.92E-01
1.10E-01	5.66E+02	9.02E+00	8.70E-01
2.65E-02	4.87E+02	3.56E+00	7.74E-01
4.93E-03	3.61E+02	3.09E+00	2.19E-01
7.24E-02	2.49E+02	1.22E+00	7.97E-01
3.95E-03	5.56E+02	9.17E+00	1.46E-01
1.17E-03	2.95E+02	3.26E+00	5.97E-02
7.18E-02	2.68E+02	3.09E+00	8.32E-01
4.50E-01	3.41E+02	6.18E+00	8.67E-01
5.26E-03	2.43E+02	1.04E+00	3.53E-01
9.36E-02	2.44E+02	5.13E+00	8.12E-01
1.20E-02	2.01E+02	8.57E+00	1.07E-01
3.34E-01	1.58E+02	1.91E+00	8.07E-01
3.35E-03	3.69E+02	1.37E+00	3.16E-01
2.01E-03	5.09E+02	8.48E+00	7.70E-02
9.58E-02	4.70E+02	1.28E+00	7.68E-01
1.26E-03	4.50E+02	1.23E+00	1.59E-01
1.36E-01	5.61E+02	5.26E+00	8.41E-01
3.60E-01	4.32E+02	3.51E+00	8.83E-01
1.98E-03	1.60E+02	9.66E+00	1.19E-02
5.60E-02	1.53E+02	5.52E+00	3.62E-01
1.13E-03	1.55E+02	8.16E+00	6.71E-03
7.47E-03	5.58E+02	6.01E+00	3.22E-01
6.77E-02	2.76E+02	1.05E+00	7.02E-01
1.44E-03	3.90E+02	1.84E+00	1.57E-01
4.06E-01	1.52E+02	3.89E+00	8.59E-01
1.03E-03	2.32E+02	2.76E+00	4.99E-02
3.82E-03	4.34E+02	3.80E+00	2.36E-01
1.26E-03	3.83E+02	4.04E+00	6.70E-02
4.60E-02	1.94E+02	5.72E+00	4.55E-01
4.30E-02	3.34E+02	3.98E+00	7.58E-01
2.41E-03	1.58E+02	2.17E+00	5.26E-02
3.66E-02	3.26E+02	7.09E+00	5.97E-01
1.55E-01	1.95E+02	7.21E+00	7.49E-01
6.50E-03	2.59E+02	8.57E+00	9.65E-02
1.43E-02	4.42E+02	9.86E+00	3.14E-01
7.85E-03	1.82E+02	1.07E+00	3.26E-01
7.98E-03	5.79E+02	2.37E+00	6.65E-01
2.64E-01	5.78E+02	1.90E+00	8.39E-01
6.07E-02	2.21E+02	1.32E+00	7.72E-01
4.96E-02	4.29E+02	5.50E+00	8.20E-01
3.17E-03	2.06E+02	1.53E+00	1.60E-01
1.40E-02	3.86E+02	8.90E+00	3.21E-01
2.35E-03	1.64E+02	2.94E+00	4.06E-02
3.92E-01	4.50E+02	1.36E+00	7.82E-01
4.15E-02	1.51E+02	3.10E+00	4.19E-01
4.04E-01	4.46E+02	1.58E+00	8.16E-01
2.53E-01	1.61E+02	4.99E+00	8.62E-01
5.81E-02	5.01E+02	1.20E+00	8.26E-01
2.46E-03	4.34E+02	3.96E+00	1.67E-01
4.09E-01	1.97E+02	4.42E+00	8.70E-01
3.00E-01	5.19E+02	8.40E+00	8.95E-01
1.29E-03	2.23E+02	1.68E+00	6.41E-02
1.39E-02	5.41E+02	1.50E+00	7.17E-01
1.15E-02	3.26E+02	1.90E+00	5.23E-01
1.06E-03	3.25E+02	1.25E+00	1.31E-01
2.73E-01	2.37E+02	1.08E+00	7.43E-01
1.70E-03	1.98E+02	1.74E+00	9.71E-02
1.09E-02	3.48E+02	1.27E+00	6.02E-01
1.50E-01	2.34E+02	3.66E+00	8.60E-01
2.04E-02	2.56E+02	2.71E+00	5.28E-01
2.16E-02	1.86E+02	2.04E+00	4.91E-01
2.92E-01	3.97E+02	8.68E+00	8.70E-01
3.35E-01	2.61E+02	1.33E+00	7.42E-01
1.35E-01	3.45E+02	2.01E+00	8.21E-01
3.90E-03	3.48E+02	3.86E+00	1.73E-01
3.83E-02	1.59E+02	8.81E+00	2.04E-01
2.17E-03	3.76E+02	2.86E+00	1.52E-01
1.99E-01	2.29E+02	2.49E+00	8.58E-01
5.75E-03	2.91E+02	1.34E+00	4.06E-01
1.06E-01	1.66E+02	1.30E+00	7.73E-01
2.54E-03	1.90E+02	1.20E+00	1.22E-01
2.44E-01	4.23E+02	3.04E+00	8.63E-01
4.29E-02	1.56E+02	1.46E+00	6.70E-01
8.24E-02	3.92E+02	2.38E+00	8.47E-01
3.08E-01	3.86E+02	7.82E+00	8.67E-01
2.35E-02	3.00E+02	6.27E+00	4.57E-01
1.04E-01	1.87E+02	4.61E+00	7.47E-01
1.78E-03	5.75E+02	9.02E+00	7.74E-02
2.12E-01	2.79E+02	3.02E+00	8.66E-01
3.75E-01	1.70E+02	4.81E+00	8.85E-01
4.60E-01	1.54E+02	2.72E+00	8.82E-01
7.37E-03	2.43E+02	1.11E+00	4.21E-01
1.41E-03	2.17E+02	9.89E+00	1.21E-02
2.25E-02	3.20E+02	1.76E+00	7.24E-01
9.01E-03	3.60E+02	2.20E+00	4.71E-01
1.38E-01	1.62E+02	2.06E+00	8.01E-01
3.38E-02	5.23E+02	2.02E+00	7.65E-01
3.39E-03	2.57E+02	2.35E+00	1.49E-01
9.44E-03	1.99E+02	2.61E+00	2.62E-01
5.21E-02	2.09E+02	2.60E+00	7.17E-01
1.31E-03	2.04E+02	3.06E+00	2.99E-02
1.11E-02	5.07E+02	4.40E+00	5.50E-01
1.82E-03	4.01E+02	3.96E+00	1.04E-01
1.03E-02	2.24E+02	9.73E+00	1.08E-01
2.84E-01	2.03E+02	5.55E+00	8.90E-01
2.14E-02	2.93E+02	2.97E+00	6.37E-01
3.43E-03	3.76E+02	8.86E+00	8.90E-02
6.94E-03	4.15E+02	1.49E+00	5.93E-01
3.93E-03	5.31E+02	2.34E+00	3.76E-01
3.22E-01	4.81E+02	1.31E+00	8.40E-01
8.66E-03	3.17E+02	2.58E+00	4.26E-01
4.15E-03	1.61E+02	1.39E+00	1.40E-01
2.46E-02	4.27E+02	7.97E+00	5.59E-01
1.49E-02	1.60E+02	1.88E+00	3.02E-01
6.63E-03	1.59E+02	4.93E+00	6.82E-02
2.15E-02	1.71E+02	8.91E+00	1.35E-01
1.46E-01	1.53E+02	4.06E+00	7.29E-01
8.79E-03	1.71E+02	6.65E+00	7.40E-02
2.69E-02	5.49E+02	3.52E+00	7.64E-01
5.93E-02	2.00E+02	2.36E+00	7.92E-01
2.56E-02	1.73E+02	1.36E+00	6.02E-01
3.87E-03	2.08E+02	1.10E+00	2.27E-01
3.68E-01	4.91E+02	1.70E+00	8.36E-01
4.18E-01	1.62E+02	2.55E+00	8.40E-01
1.84E-03	3.00E+02	1.37E+00	1.39E-01
3.70E-03	2.56E+02	3.43E+00	1.25E-01
4.51E-02	2.65E+02	1.43E+00	7.60E-01
1.75E-02	1.90E+02	5.36E+00	2.17E-01
2.33E-02	1.56E+02	1.50E+00	4.41E-01
1.23E-01	2.65E+02	6.64E+00	8.17E-01
4.25E-01	4.59E+02	2.49E+00	8.66E-01
3.16E-03	2.20E+02	2.71E+00	1.07E-01
1.27E-02	2.19E+02	4.20E+00	2.41E-01
1.34E-01	4.65E+02	2.45E+00	8.30E-01
3.30E-01	2.25E+02	5.15E+00	8.85E-01
2.85E-02	1.82E+02	7.76E+00	2.33E-01
1.88E-02	3.94E+02	4.28E+00	6.48E-01
6.15E-02	4.77E+02	2.29E+00	8.32E-01
1.38E-03	1.65E+02	6.07E+00	1.57E-02
1.62E-01	4.93E+02	5.97E+00	8.85E-01
5.86E-02	1.72E+02	8.82E+00	3.43E-01
7.58E-03	2.62E+02	6.26E+00	1.37E-01
8.42E-02	5.37E+02	3.58E+00	8.15E-01
1.48E-01	5.01E+02	4.88E+00	8.50E-01
2.08E-03	2.47E+02	2.39E+00	1.03E-01
2.52E-02	1.90E+02	8.09E+00	2.28E-01
8.09E-02	2.86E+02	3.99E+00	8.35E-01
1.44E-01	2.78E+02	1.21E+00	8.01E-01
1.66E-02	1.56E+02	7.75E+00	1.10E-01
5.54E-03	3.88E+02	6.47E+00	1.95E-01
2.98E-03	2.62E+02	8.43E+00	4.48E-02
5.54E-03	4.81E+02	6.38E+00	2.42E-01
1.44E-02	5.77E+02	2.15E+00	6.95E-01
4.64E-02	2.07E+02	1.00E+00	7.43E-01
2.19E-01	5.10E+02	2.56E+00	8.34E-01
1.51E-02	2.21E+02	4.22E+00	3.03E-01
7.30E-02	3.75E+02	1.20E+00	7.62E-01
2.28E-02	5.86E+02	4.23E+00	7.62E-01
6.97E-02	5.47E+02	1.18E+00	7.89E-01
3.49E-02	1.75E+02	8.89E+00	2.26E-01
6.00E-03	1.80E+02	1.81E+00	1.74E-01
5.44E-03	2.04E+02	1.67E+00	2.15E-01
2.87E-02	5.14E+02	3.04E+00	7.95E-01
1.08E-01	1.81E+02	6.78E+00	6.25E-01
2.48E-03	3.16E+02	5.69E+00	7.95E-02
2.41E-01	2.07E+02	3.76E+00	8.73E-01
4.28E-01	5.95E+02	6.59E+00	8.70E-01
1.24E-03	1.82E+02	2.18E+00	3.29E-02
2.26E-02	3.26E+02	1.22E+00	6.95E-01
3.19E-03	5.99E+02	7.27E+00	1.76E-01
1.00E-03	4.84E+02	8.26E+00	3.87E-02
1.88E-02	1.88E+02	4.22E+00	2.86E-01
5.07E-03	2.48E+02	7.95E+00	8.39E-02
1.21E-01	2.13E+02	5.41E+00	8.05E-01
5.01E-02	1.62E+02	2.28E+00	6.45E-01
4.55E-02	2.40E+02	2.56E+00	7.64E-01
8.44E-02	2.55E+02	4.25E+00	7.63E-01
5.84E-02	2.29E+02	2.80E+00	7.93E-01
1.46E-03	2.25E+02	5.47E+00	3.40E-02
1.97E-02	2.60E+02	2.43E+00	5.96E-01
1.47E-01	4.90E+02	1.63E+00	7.91E-01
3.88E-03	2.67E+02	7.86E+00	6.23E-02
3.48E-02	4.66E+02	3.38E+00	8.38E-01
6.59E-02	1.66E+02	8.15E+00	3.83E-01
1.91E-02	1.60E+02	6.66E+00	1.45E-01
1.76E-03	3.48E+02	2.92E+00	1.25E-01
1.19E-03	3.05E+02	1.31E+00	1.28E-01
3.78E-01	4.82E+02	4.80E+00	8.69E-01
1.96E-02	4.85E+02	1.97E+00	7.78E-01
5.46E-02	4.22E+02	2.76E+00	8.11E-01
4.73E-01	3.02E+02	4.08E+00	8.62E-01
1.49E-03	5.33E+02	9.46E+00	5.67E-02
9.94E-03	2.14E+02	7.44E+00	1.29E-01
5.91E-02	1.90E+02	1.76E+00	7.87E-01
2.33E-02	4.29E+02	2.67E+00	7.80E-01
3.43E-02	3.84E+02	2.39E+00	8.24E-01
5.15E-02	2.49E+02	2.00E+00	8.14E-01
2.75E-02	2.64E+02	1.91E+00	6.96E-01
1.88E-02	4.55E+02	2.47E+00	7.20E-01
1.74E-02	3.67E+02	5.37E+00	4.79E-01
2.98E-01	4.28E+02	5.14E+00	8.10E-01
2.00E-02	2.66E+02	1.58E+00	6.58E-01
1.19E-02	2.90E+02	1.91E+00	5.65E-01
2.66E-01	2.99E+02	2.67E+00	8.49E-01
3.03E-02	2.02E+02	4.65E+00	4.43E-01
2.78E-03	1.56E+02	6.76E+00	2.07E-02
2.97E-03	5.23E+02	7.20E+00	1.26E-01
2.74E-01	1.87E+02	7.05E+00	8.61E-01
3.27E-02	1.52E+02	2.17E+00	4.50E-01
4.44E-03	2.12E+02	1.47E+00	1.91E-01
2.00E-01	4.29E+02	5.07E+00	8.58E-01
5.84E-02	1.82E+02	1.92E+00	7.57E-01
9.38E-02	1.94E+02	3.60E+00	8.04E-01
1.70E-03	1.58E+02	2.17E+00	3.18E-02
9.98E-03	2.33E+02	1.58E+00	4.35E-01
6.10E-03	2.68E+02	6.60E+00	1.32E-01
2.51E-01	2.27E+02	1.49E+00	8.22E-01
5.87E-02	3.50E+02	5.98E+00	8.11E-01
8.72E-02	2.28E+02	3.47E+00	8.14E-01
5.43E-02	1.69E+02	5.02E+00	4.88E-01
2.91E-01	1.80E+02	2.12E+00	8.23E-01
3.72E-03	5.23E+02	2.02E+00	3.98E-01
1.57E-01	3.01E+02	1.73E+00	8.09E-01
1.59E-03	1.87E+02	1.31E+00	8.13E-02
1.99E-02	2.36E+02	2.36E+00	5.39E-01
3.51E-02	2.78E+02	1.76E+00	8.00E-01
7.79E-03	1.59E+02	1.18E+00	2.75E-01
4.18E-02	1.66E+02	8.26E+00	2.58E-01
7.14E-02	3.84E+02	7.27E+00	8.00E-01
6.53E-03	1.63E+02	5.18E+00	6.54E-02
2.99E-02	5.20E+02	3.60E+00	8.10E-01
1.11E-01	1.67E+02	2.12E+00	8.19E-01
4.11E-03	1.69E+02	7.86E+00	3.25E-02
1.49E-01	1.57E+02	1.31E+00	7.64E-01
1.46E-01	3.71E+02	2.54E+00	8.26E-01
5.42E-02	4.34E+02	1.66E+00	8.09E-01
1.16E-03	1.58E+02	2.30E+00	2.83E-02
1.57E-03	2.36E+02	7.96E+00	2.48E-02
2.81E-01	3.62E+02	4.90E+00	8.89E-01
2.63E-02	5.22E+02	5.70E+00	7.26E-01
2.10E-02	2.84E+02	1.17E+00	7.01E-01
2.17E-01	2.64E+02	3.13E+00	8.58E-01
3.09E-03	1.56E+02	7.02E+00	2.46E-02
3.10E-03	2.29E+02	2.02E+00	1.38E-01
5.02E-03	2.99E+02	1.38E+00	3.85E-01
1.83E-03	2.81E+02	1.92E+00	1.32E-01
3.94E-03	4.02E+02	2.45E+00	3.16E-01
8.61E-02	4.84E+02	6.20E+00	8.35E-01
5.68E-02	1.98E+02	3.10E+00	7.33E-01
3.67E-02	1.89E+02	9.74E+00	2.62E-01
4.86E-03	4.02E+02	2.47E+00	2.88E-01
6.63E-02	1.76E+02	9.35E+00	3.46E-01
2.12E-02	2.04E+02	4.30E+00	3.51E-01
3.38E-01	2.55E+02	2.41E+00	8.61E-01
2.44E-02	3.36E+02	2.65E+00	7.18E-01
5.97E-02	3.20E+02	6.73E+00	7.30E-01
3.47E-02	4.03E+02	1.43E+00	7.98E-01
1.76E-03	2.36E+02	1.72E+00	9.45E-02
3.65E-02	1.64E+02	3.16E+00	4.65E-01
3.29E-02	4.81E+02	8.99E+00	6.31E-01
1.31E-01	4.88E+02	1.25E+00	7.93E-01
2.69E-03	2.48E+02	4.97E+00	6.00E-02
2.61E-03	5.23E+02	2.71E+00	2.32E-01
1.82E-03	4.65E+02	7.36E+00	8.82E-02
3.73E-02	2.23E+02	3.43E+00	6.12E-01
3.31E-03	4.74E+02	1.67E+00	3.77E-01
2.56E-01	2.26E+02	4.21E+00	8.45E-01
8.89E-02	4.97E+02	6.95E+00	8.26E-01
3.63E-02	3.32E+02	1.07E+00	7.83E-01
3.26E-03	3.07E+02	5.62E+00	1.17E-01
8.99E-02	2.72E+02	3.96E+00	8.55E-01
3.79E-01	1.63E+02	1.26E+00	7.56E-01
2.76E-01	3.70E+02	2.18E+00	8.37E-01
5.95E-03	1.59E+02	1.85E+00	1.25E-01
2.19E-01	2.44E+02	6.62E+00	8.70E-01
1.34E-03	2.61E+02	1.69E+00	6.02E-02
1.35E-02	1.53E+02	8.17E+00	8.08E-02
9.93E-02	1.95E+02	4.54E+00	7.52E-01
1.52E-02	2.67E+02	8.89E+00	2.07E-01
1.38E-02	2.48E+02	2.19E+00	4.75E-01
3.24E-02	5.74E+02	3.93E+00	8.31E-01
1.62E-01	2.53E+02	7.31E+00	8.11E-01
9.03E-02	4.75E+02	7.08E+00	8.64E-01
2.24E-03	4.72E+02	3.77E+00	1.51E-01
1.49E-02	1.60E+02	3.45E+00	1.72E-01
3.14E-02	3.49E+02	2.91E+00	7.58E-01
1.92E-03	2.28E+02	1.78E+00	8.64E-02
4.09E-01	1.68E+02	1.72E+00	8.45E-01
2.15E-02	1.53E+02	5.30E+00	1.57E-01
7.47E-03	2.36E+02	2.55E+00	2.47E-01
9.80E-03	4.26E+02	1.38E+00	6.30E-01
2.58E-01	5.51E+02	1.31E+00	8.18E-01
1.52E-01	4.10E+02	3.48E+00	8.39E-01
3.93E-01	5.11E+02	4.01E+00	9.00E-01
5.37E-03	5.47E+02	1.16E+00	5.78E-01
1.45E-01	1.64E+02	9.84E+00	5.35E-01
8.89E-02	3.68E+02	2.03E+00	8.59E-01
1.16E-01	3.52E+02	3.86E+00	8.59E-01
5.01E-03	5.00E+02	1.09E+00	6.08E-01
8.47E-03	1.57E+02	4.26E+00	8.55E-02
3.07E-03	2.04E+02	3.76E+00	7.19E-02
2.54E-03	3.90E+02	2.96E+00	1.63E-01
3.64E-02	2.74E+02	1.08E+00	7.08E-01
2.93E-02	2.08E+02	3.98E+00	5.04E-01
3.57E-02	2.43E+02	2.65E+00	7.10E-01
2.92E-02	5.54E+02	1.77E+00	8.16E-01
7.19E-02	2.86E+02	5.00E+00	7.94E-01
1.02E-01	2.58E+02	1.55E+00	8.14E-01
3.21E-02	2.02E+02	2.68E+00	5.80E-01
3.53E-02	5.24E+02	9.51E+00	6.98E-01
1.07E-02	1.85E+02	1.33E+00	3.73E-01
6.90E-02	5.87E+02	6.59E+00	8.20E-01
7.49E-03	5.81E+02	7.41E+00	3.32E-01
7.54E-03	4.45E+02	1.43E+00	5.55E-01
2.66E-03	2.08E+02	2.11E+00	9.13E-02
1.30E-01	3.16E+02	4.07E+00	8.46E-01
8.85E-03	2.15E+02	7.55E+00	1.05E-01
2.25E-02	1.54E+02	1.47E+00	4.51E-01
1.69E-03	5.72E+02	3.05E+00	1.64E-01
1.11E-02	2.84E+02	1.44E+00	5.66E-01
1.56E-03	2.83E+02	9.07E+00	2.79E-02
4.56E-02	5.27E+02	3.58E+00	8.44E-01
1.31E-01	4.62E+02	2.24E+00	8.62E-01
1.10E-01	2.77E+02	7.62E+00	8.18E-01
2.23E-03	3.96E+02	3.86E+00	1.10E-01
2.93E-01	4.95E+02	8.33E+00	8.84E-01
3.10E-03	1.53E+02	1.86E+00	6.45E-02
9.96E-03	2.47E+02	1.06E+00	4.90E-01
3.38E-01	2.57E+02	1.77E+00	8.12E-01
2.80E-02	4.13E+02	6.55E+00	6.18E-01
1.40E-01	2.77E+02	1.27E+00	7.94E-01
2.61E-02	1.63E+02	2.53E+00	4.12E-01
5.46E-02	2.14E+02	1.51E+00	7.97E-01
7.73E-02	1.52E+02	4.42E+00	5.09E-01
5.23E-02	4.92E+02	3.67E+00	8.30E-01
3.11E-02	3.81E+02	5.09E+00	6.94E-01
6.63E-03	3.42E+02	9.41E+00	1.35E-01
2.78E-01	1.96E+02	2.15E+00	8.58E-01
3.49E-03	3.68E+02	2.70E+00	1.88E-01
1.36E-02	1.84E+02	9.42E+00	1.09E-01
3.61E-02	3.25E+02	6.25E+00	6.20E-01
9.80E-02	2.27E+02	2.99E+00	8.30E-01
1.74E-03	3.25E+02	7.21E+00	4.14E-02
1.45E-02	5.38E+02	9.92E+00	4.07E-01
1.56E-02	2.16E+02	1.61E+00	5.39E-01
3.64E-02	3.50E+02	9.30E+00	5.31E-01
1.41E-02	2.46E+02	1.95E+00	4.94E-01
1.89E-02	2.89E+02	6.80E+00	3.61E-01
5.89E-03	2.28E+02	5.76E+00	1.01E-01
1.23E-02	1.82E+02	1.52E+00	3.69E-01
8.59E-02	1.52E+02	4.16E+00	5.67E-01
1.10E-03	3.88E+02	1.38E+00	1.44E-01
1.38E-02	1.79E+02	5.22E+00	1.57E-01
8.77E-02	2.38E+02	2.34E+00	8.29E-01
3.24E-01	1.65E+02	7.34E+00	8.36E-01
6.14E-02	1.82E+02	1.25E+00	7.14E-01
8.69E-02	2.10E+02	1.58E+00	7.37E-01
3.79E-02	1.83E+02	4.82E+00	4.04E-01
1.65E-02	1.86E+02	1.80E+00	4.48E-01
6.87E-03	3.59E+02	1.95E+00	3.94E-01
8.70E-03	3.84E+02	4.49E+00	3.80E-01
4.94E-02	3.30E+02	4.00E+00	7.78E-01
3.49E-03	1.63E+02	5.10E+00	3.95E-02
5.10E-03	3.77E+02	3.89E+00	2.61E-01
8.37E-03	4.99E+02	2.99E+00	5.17E-01
1.28E-03	1.89E+02	2.64E+00	3.05E-02
1.56E-02	1.75E+02	1.01E+00	4.88E-01
8.24E-02	5.55E+02	4.59E+00	8.24E-01
1.72E-02	5.85E+02	1.49E+00	6.45E-01
3.13E-01	5.61E+02	6.71E+00	8.61E-01
5.05E-03	3.23E+02	3.76E+00	1.90E-01
8.43E-02	5.18E+02	7.42E+00	8.61E-01
4.81E-02	5.97E+02	8.25E+00	7.93E-01
1.51E-03	1.78E+02	4.84E+00	2.31E-02
6.68E-03	2.53E+02	5.25E+00	1.58E-01
1.42E-02	4.23E+02	3.20E+00	5.88E-01
2.76E-01	5.67E+02	3.13E+00	8.26E-01
1.07E-02	3.36E+02	5.99E+00	2.67E-01
1.68E-03	2.27E+02	3.49E+00	5.14E-02
3.40E-03	5.22E+02	1.13E+00	4.73E-01
4.02E-03	5.16E+02	5.33E+00	2.15E-01
4.28E-02	1.66E+02	3.86E+00	4.25E-01
1.25E-01	1.50E+02	6.19E+00	5.53E-01
6.28E-02	2.41E+02	1.46E+00	7.59E-01
1.11E-01	1.52E+02	1.38E+00	7.61E-01
1.02E-03	5.88E+02	5.59E+00	5.38E-02
6.03E-02	1.88E+02	4.94E+00	5.71E-01
1.22E-03	4.43E+02	2.05E+00	1.25E-01
8.40E-03	2.60E+02	1.09E+00	5.32E-01
2.72E-02	1.53E+02	4.11E+00	2.42E-01
3.05E-03	3.39E+02	8.24E+00	7.11E-02
3.18E-02	3.21E+02	1.31E+00	7.33E-01
7.43E-03	1.74E+02	3.70E+00	1.13E-01
7.49E-02	2.42E+02	1.27E+00	7.88E-01
4.84E-01	4.77E+02	3.94E+00	8.70E-01
2.52E-01	5.14E+02	1.32E+00	8.08E-01
1.69E-03	2.86E+02	1.43E+00	1.41E-01
3.23E-02	4.93E+02	1.62E+00	7.75E-01
1.43E-03	4.59E+02	1.79E+00	1.91E-01
2.44E-01	2.93E+02	5.93E+00	8.62E-01
3.90E-03	2.01E+02	6.41E+00	3.67E-02
2.49E-03	4.04E+02	9.16E+00	6.95E-02
1.46E-02	5.24E+02	1.70E+00	7.66E-01
2.99E-02	5.50E+02	1.96E+00	7.85E-01
7.85E-02	4.38E+02	7.72E+00	8.40E-01
1.21E-02	4.98E+02	1.27E+00	6.30E-01
2.83E-01	1.76E+02	1.57E+00	8.47E-01
4.48E-02	4.56E+02	5.14E+00	7.92E-01
1.90E-02	3.98E+02	2.35E+00	7.12E-01
4.37E-01	4.88E+02	2.69E+00	8.40E-01
4.00E-01	2.30E+02	1.78E+00	7.73E-01
2.23E-03	4.91E+02	6.39E+00	9.95E-02
2.02E-01	5.18E+02	1.47E+00	8.21E-01
1.67E-03	1.67E+02	4.70E+00	2.36E-02
1.50E-02	2.55E+02	4.29E+00	3.49E-01
5.58E-02	2.12E+02	2.03E+00	7.93E-01
5.54E-03	4.84E+02	3.92E+00	3.33E-01
2.61E-03	4.01E+02	1.21E+00	3.41E-01
4.86E-03	1.82E+02	2.50E+00	1.14E-01
1.57E-01	1.89E+02	2.19E+00	8.46E-01
1.38E-03	1.80E+02	6.48E+00	1.31E-02
1.62E-01	5.91E+02	3.98E+00	8.67E-01
1.03E-03	2.79E+02	3.75E+00	5.19E-02
8.37E-03	1.64E+02	2.75E+00	1.45E-01
4.47E-03	1.94E+02	6.06E+00	6.29E-02
1.20E-03	2.91E+02	6.59E+00	3.12E-02
1.35E-03	2.82E+02	3.02E+00	5.73E-02
4.90E-03	2.69E+02	1.77E+00	2.63E-01
7.26E-02	3.76E+02	1.25E+00	7.20E-01
2.66E-03	3.07E+02	2.24E+00	1.83E-01
9.59E-03	3.57E+02	4.45E+00	3.57E-01
5.84E-02	4.50E+02	8.83E+00	7.79E-01
1.60E-03	1.54E+02	1.01E+00	6.37E-02
3.57E-01	5.43E+02	7.36E+00	8.93E-01
4.91E-02	5.28E+02	1.41E+00	8.12E-01
2.92E-01	3.06E+02	5.01E+00	8.79E-01
1.50E-02	2.58E+02	9.09E+00	1.95E-01
8.08E-02	1.83E+02	2.33E+00	7.62E-01
4.22E-01	2.59E+02	2.56E+00	8.67E-01
3.83E-03	5.24E+02	1.42E+00	4.47E-01
1.22E-01	3.00E+02	1.33E+00	7.96E-01
5.32E-03	1.99E+02	1.23E+00	2.58E-01
3.76E-02	1.88E+02	2.46E+00	5.98E-01
1.18E-03	2.09E+02	2.48E+00	3.60E-02
2.52E-03	5.89E+02	3.30E+00	2.06E-01
2.26E-01	2.02E+02	1.18E+00	8.10E-01
1.31E-02	1.84E+02	4.63E+00	1.71E-01
5.88E-03	1.69E+02	6.66E+00	5.85E-02
1.56E-03	4.83E+02	1.19E+00	2.39E-01
1.50E-01	2.89E+02	1.29E+00	8.33E-01
4.84E-01	2.77E+02	1.15E+00	7.50E-01
2.09E-02	2.01E+02	1.31E+00	6.08E-01
8.25E-02	3.73E+02	2.08E+00	7.99E-01
1.88E-03	5.48E+02	5.10E+00	1.16E-01
1.52E-02	2.15E+02	1.02E+00	5.40E-01
2.50E-03	3.59E+02	2.22E+00	1.90E-01
1.70E-03	5.60E+02	7.01E+00	8.31E-02
8.97E-03	1.74E+02	1.12E+00	3.71E-01
5.12E-03	1.67E+02	1.08E+00	2.18E-01
8.44E-03	4.87E+02	6.68E+00	3.23E-01
1.72E-02	2.69E+02	3.79E+00	4.41E-01
6.39E-03	5.66E+02	1.37E+00	6.26E-01
7.38E-02	1.70E+02	2.97E+00	6.93E-01
1.97E-03	3.98E+02	5.85E+00	5.49E-02
7.71E-03	3.06E+02	1.24E+00	4.98E-01
9.48E-03	3.67E+02	2.44E+00	5.21E-01
2.92E-01	4.18E+02	1.36E+00	8.37E-01
4.08E-01	1.71E+02	1.55E+00	8.47E-01
5.04E-03	4.25E+02	9.21E+00	1.27E-01
1.41E-02	2.98E+02	1.63E+00	6.58E-01
4.46E-02	5.07E+02	4.51E+00	8.50E-01
1.11E-02	4.69E+02	2.08E+00	6.29E-01
4.25E-01	1.61E+02	3.38E+00	8.41E-01
3.12E-02	5.76E+02	1.46E+00	7.53E-01
7.06E-03	1.83E+02	1.95E+00	2.14E-01
2.15E-01	3.95E+02	1.93E+00	8.17E-01
1.92E-03	2.37E+02	4.43E+00	4.94E-02
4.30E-02	1.99E+02	1.35E+00	7.76E-01
9.28E-02	2.62E+02	1.55E+00	8.30E-01
1.54E-01	5.08E+02	5.54E+00	8.29E-01
7.28E-02	2.47E+02	1.76E+00	7.86E-01
2.19E-02	3.22E+02	1.19E+00	7.16E-01
5.59E-02	2.93E+02	3.83E+00	7.91E-01
5.94E-03	3.61E+02	7.09E+00	1.78E-01
4.01E-01	2.38E+02	5.60E+00	8.64E-01
4.27E-02	1.87E+02	1.46E+00	7.19E-01
1.38E-03	5.25E+02	2.83E+00	1.20E-01
4.07E-02	2.12E+02	1.86E+00	7.03E-01
3.16E-02	2.17E+02	4.21E+00	5.04E-01
8.42E-03	4.86E+02	1.82E+00	5.77E-01
5.80E-02	5.85E+02	5.04E+00	8.39E-01
2.71E-01	5.02E+02	1.35E+00	8.21E-01
1.05E-02	1.96E+02	1.26E+00	4.76E-01
6.17E-03	4.09E+02	2.84E+00	3.61E-01
1.08E-02	1.65E+02	6.92E+00	8.80E-02
2.24E-03	3.39E+02	1.45E+00	2.08E-01
8.25E-03	5.97E+02	9.22E+00	2.97E-01
7.56E-02	2.13E+02	4.50E+00	7.09E-01
4.03E-02	4.73E+02	2.62E+00	8.20E-01
7.62E-03	3.97E+02	1.36E+00	5.40E-01
1.27E-02	3.53E+02	6.85E+00	3.22E-01
3.03E-01	5.17E+02	1.71E+00	7.78E-01
2.98E-02	1.73E+02	2.03E+00	5.37E-01
6.75E-02	2.45E+02	2.90E+00	8.07E-01
5.11E-03	4.58E+02	1.55E+00	4.58E-01
1.75E-01	1.50E+02	1.34E+00	8.24E-01
2.76E-03	3.42E+02	6.15E+00	7.33E-02
1.09E-01	1.64E+02	1.12E+00	7.47E-01
3.48E-01	4.86E+02	4.49E+00	8.90E-01
2.37E-03	3.13E+02	4.85E+00	8.63E-02
1.60E-01	4.77E+02	3.93E+00	8.49E-01
9.72E-02	1.68E+02	2.70E+00	7.96E-01
5.36E-02	4.94E+02	1.26E+00	7.76E-01
1.67E-01	4.55E+02	3.28E+00	8.44E-01
3.04E-02	2.69E+02	1.89E+00	7.28E-01
4.61E-03	1.67E+02	1.12E+00	1.86E-01
2.85E-03	3.31E+02	6.94E+00	7.62E-02
4.24E-01	1.67E+02	7.91E+00	8.55E-01
7.42E-03	2.51E+02	1.99E+00	3.53E-01
3.58E-02	5.98E+02	3.15E+00	8.31E-01
5.39E-03	3.02E+02	7.45E+00	1.17E-01
4.61E-01	2.10E+02	6.54E+00	8.67E-01
2.92E-03	4.16E+02	1.18E+00	3.60E-01
9.41E-02	3.05E+02	4.16E+00	8.37E-01
4.57E-02	2.20E+02	6.44E+00	5.01E-01
1.93E-01	3.87E+02	7.67E+00	8.81E-01
2.76E-02	1.50E+02	1.46E+00	5.06E-01
4.15E-02	3.41E+02	3.89E+00	7.82E-01
1.81E-03	2.09E+02	1.57E+00	1.13E-01
3.51E-03	2.12E+02	1.81E+00	1.34E-01
1.79E-02	4.17E+02	6.29E+00	5.19E-01
1.05E-02	4.97E+02	2.86E+00	6.03E-01
8.68E-02	1.95E+02	3.13E+00	7.78E-01
1.67E-01	3.38E+02	4.10E+00	8.69E-01
1.20E-03	2.39E+02	7.23E+00	2.46E-02
1.05E-02	1.65E+02	4.21E+00	1.30E-01
1.05E-01	1.53E+02	4.71E+00	6.14E-01
4.63E-01	3.19E+02	9.61E+00	8.81E-01
5.70E-03	2.74E+02	2.60E+00	2.13E-01
1.48E-03	4.51E+02	3.97E+00	1.22E-01
3.68E-03	2.04E+02	2.21E+00	1.12E-01
9.08E-02	1.89E+02	9.04E+00	5.28E-01
2.97E-01	5.57E+02	1.61E+00	7.78E-01
1.70E-03	3.06E+02	2.41E+00	1.10E-01
1.53E-01	3.93E+02	7.15E+00	8.64E-01
2.53E-03	1.53E+02	2.03E+00	5.54E-02
1.27E-03	2.90E+02	6.82E+00	2.40E-02
2.24E-03	2.27E+02	2.34E+00	9.72E-02
2.44E-02	5.25E+02	4.64E+00	7.19E-01
3.94E-02	3.75E+02	4.26E+00	7.70E-01
1.05E-01	5.20E+02	1.31E+00	7.69E-01
8.48E-02	3.84E+02	2.90E+00	8.69E-01
4.32E-02	5.00E+02	2.57E+00	8.06E-01
1.56E-01	2.57E+02	2.24E+00	8.54E-01
9.51E-03	1.61E+02	1.21E+00	2.89E-01
1.66E-03	2.58E+02	8.04E+00	2.67E-02
2.20E-01	4.62E+02	1.47E+00	8.02E-01
3.59E-01	1.63E+02	5.59E+00	8.76E-01
4.64E-02	5.84E+02	6.07E+00	7.87E-01
1.10E-01	4.75E+02	2.21E+00	8.26E-01
2.36E-03	1.94E+02	5.64E+00	3.48E-02
9.63E-03	2.43E+02	2.73E+00	3.18E-01
5.17E-02	2.55E+02	9.98E+00	5.07E-01
1.28E-02	3.61E+02	1.23E+00	6.65E-01
1.84E-01	5.57E+02	3.63E+00	8.35E-01
9.65E-03	2.82E+02	3.17E+00	3.62E-01
1.96E-03	5.74E+02	1.03E+00	2.93E-01
6.30E-02	2.64E+02	6.48E+00	6.85E-01
4.30E-01	1.60E+02	2.01E+00	8.44E-01
7.86E-03	3.79E+02	4.39E+00	3.12E-01
8.35E-02	5.06E+02	6.55E+00	8.67E-01
5.92E-03	2.77E+02	1.06E+00	4.20E-01
1.06E-02	3.01E+02	1.07E+00	5.76E-01
9.46E-02	4.67E+02	2.75E+00	8.43E-01
4.70E-01	3.76E+02	9.30E+00	8.79E-01
2.17E-02	2.03E+02	8.92E+00	1.93E-01
4.54E-02	2.74E+02	2.70E+00	8.06E-01
4.78E-01	5.59E+02	3.87E+00	8.71E-01
1.06E-03	2.94E+02	3.01E+00	6.19E-02
4.34E-02	2.26E+02	5.91E+00	5.03E-01
1.05E-01	1.96E+02	7.84E+00	6.33E-01
5.80E-02	1.92E+02	1.06E+00	7.56E-01
3.54E-01	2.77E+02	8.06E+00	9.03E-01
2.64E-01	3.20E+02	8.99E+00	8.78E-01
1.09E-01	4.07E+02	2.34E+00	8.09E-01
4.55E-02	3.84E+02	2.91E+00	8.16E-01
1.50E-03	2.00E+02	1.62E+00	6.58E-02
1.72E-03	2.22E+02	1.24E+00	1.22E-01
2.40E-02	2.57E+02	1.94E+00	6.71E-01
3.67E-01	3.57E+02	5.82E+00	8.75E-01
1.25E-02	1.50E+02	2.20E+00	2.16E-01
1.11E-01	2.76E+02	1.56E+00	7.26E-01
5.83E-03	2.53E+02	2.06E+00	2.43E-01
1.31E-02	2.00E+02	5.42E+00	1.87E-01
4.91E-02	4.95E+02	1.19E+00	7.39E-01
3.79E-01	2.29E+02	5.73E+00	8.70E-01
1.06E-02	2.29E+02	3.57E+00	2.45E-01
2.20E-03	4.28E+02	2.96E+00	1.92E-01
3.61E-01	3.36E+02	4.38E+00	8.60E-01
4.60E-02	1.51E+02	8.16E+00	2.24E-01
1.70E-01	4.02E+02	6.25E+00	8.70E-01
4.54E-02	2.22E+02	3.45E+00	6.85E-01
2.07E-03	1.98E+02	3.18E+00	4.98E-02
4.64E-03	5.06E+02	2.13E+00	4.41E-01
4.08E-03	2.94E+02	1.20E+00	3.29E-01
8.71E-02	4.88E+02	1.64E+00	8.37E-01
2.76E-03	4.05E+02	3.81E+00	1.86E-01
1.19E-02	2.26E+02	3.99E+00	2.61E-01
3.54E-01	2.06E+02	1.94E+00	8.57E-01
2.70E-03	2.47E+02	1.32E+00	1.92E-01
2.92E-01	5.66E+02	2.98E+00	8.40E-01
1.61E-03	1.61E+02	5.94E+00	1.29E-02
1.46E-02	3.00E+02	6.35E+00	3.22E-01
1.78E-02	2.67E+02	3.41E+00	4.89E-01
1.02E-02	3.15E+02	5.55E+00	2.86E-01
1.46E-03	3.80E+02	1.44E+00	1.80E-01
4.60E-01	2.29E+02	8.59E+00	9.09E-01
2.82E-01	3.05E+02	6.66E+00	8.95E-01
6.39E-02	4.39E+02	3.12E+00	8.34E-01
4.09E-03	2.68E+02	3.96E+00	1.28E-01
2.46E-02	5.60E+02	2.61E+00	7.76E-01
8.76E-02	3.15E+02	1.41E+00	8.17E-01
2.12E-03	1.57E+02	4.93E+00	2.13E-02
4.65E-03	2.61E+02	9.09E+00	6.35E-02
4.59E-02	5.07E+02	1.72E+00	7.80E-01
1.92E-01	5.09E+02	6.75E+00	8.86E-01
3.61E-03	3.94E+02	2.42E+00	2.78E-01
5.98E-03	3.94E+02	4.50E+00	2.79E-01
3.86E-01	4.14E+02	2.00E+00	8.12E-01
5.27E-03	4.47E+02	1.18E+00	4.94E-01
2.84E-01	2.00E+02	1.33E+00	8.33E-01
1.04E-02	2.38E+02	4.55E+00	2.38E-01
4.00E-01	1.53E+02	9.26E+00	8.24E-01
3.29E-03	4.42E+02	6.22E+00	1.39E-01
9.21E-02	1.54E+02	7.81E+00	4.28E-01
1.94E-01	5.16E+02	1.50E+00	8.10E-01
4.69E-03	2.16E+02	2.04E+00	1.99E-01
4.39E-01	2.94E+02	3.85E+00	8.52E-01
6.82E-02	2.39E+02	2.82E+00	8.38E-01
4.18E-02	5.25E+02	3.34E+00	7.95E-01
4.29E-01	2.04E+02	1.28E+00	7.83E-01
1.74E-01	1.63E+02	2.38E+00	8.13E-01
9.48E-03	2.53E+02	2.19E+00	3.23E-01
8.84E-02	2.84E+02	4.97E+00	8.34E-01
2.99E-02	2.54E+02	3.67E+00	6.16E-01
6.35E-02	1.62E+02	9.51E+00	3.05E-01
5.95E-02	2.76E+02	1.37E+00	7.58E-01
9.69E-03	2.99E+02	3.38E+00	3.30E-01
2.21E-03	5.68E+02	4.11E+00	1.89E-01
2.34E-01	2.37E+02	9.49E+00	8.76E-01
1.06E-01	1.94E+02	1.86E+00	8.21E-01
5.90E-03	3.64E+02	2.37E+00	3.51E-01
3.00E-01	2.25E+02	2.86E+00	8.55E-01
6.74E-02	1.92E+02	3.91E+00	7.01E-01
3.13E-03	3.06E+02	2.11E+00	1.81E-01
1.42E-01	1.72E+02	1.28E+00	8.20E-01
9.91E-02	3.40E+02	1.76E+00	8.24E-01
1.84E-01	5.32E+02	3.53E+00	8.56E-01
1.29E-02	2.66E+02	3.52E+00	3.89E-01
9.51E-03	3.25E+02	7.10E+00	2.36E-01
1.76E-01	5.94E+02	9.25E+00	8.62E-01
9.12E-02	3.10E+02	1.34E+00	7.73E-01
1.17E-03	5.80E+02	3.09E+00	1.65E-01
2.06E-02	2.64E+02	7.43E+00	3.16E-01
1.71E-02	2.26E+02	3.96E+00	3.42E-01
2.96E-03	1.64E+02	1.60E+00	1.04E-01
2.59E-03	3.22E+02	4.50E+00	1.10E-01
4.30E-02	4.78E+02	2.19E+00	7.95E-01
2.68E-02	3.47E+02	1.53E+00	8.02E-01
7.25E-02	2.16E+02	3.42E+00	7.77E-01
8.38E-02	3.93E+02	1.44E+00	7.78E-01
1.17E-02	5.24E+02	1.11E+00	6.24E-01
4.82E-02	2.10E+02	7.79E+00	4.53E-01
5.53E-02	2.43E+02	9.64E+00	5.11E-01
2.56E-03	4.89E+02	4.79E+00	1.65E-01
1.05E-03	3.96E+02	4.48E+00	5.64E-02
7.85E-02	4.88E+02	1.02E+00	7.50E-01
5.19E-02	2.21E+02	4.09E+00	6.80E-01
1.30E-02	1.60E+02	2.78E+00	2.11E-01
3.76E-02	4.38E+02	1.97E+00	7.97E-01
1.10E-01	1.76E+02	3.60E+00	7.85E-01
9.26E-03	5.06E+02	6.26E+00	3.94E-01
2.01E-02	1.64E+02	1.58E+00	4.30E-01
3.57E-03	2.35E+02	5.52E+00	7.07E-02
1.36E-02	2.59E+02	7.59E+00	2.22E-01
1.37E-03	3.33E+02	2.94E+00	6.78E-02
1.54E-03	1.94E+02	1.19E+00	7.80E-02
2.35E-01	2.07E+02	1.85E+00	8.04E-01
6.56E-02	2.06E+02	2.93E+00	7.86E-01
4.20E-01	1.80E+02	5.18E+00	8.83E-01
2.10E-02	3.96E+02	5.79E+00	5.53E-01
2.99E-03	3.64E+02	2.25E+00	2.22E-01
3.46E-03	1.52E+02	3.98E+00	3.58E-02
1.51E-01	1.50E+02	1.47E+00	7.72E-01
4.63E-03	4.51E+02	3.13E+00	3.63E-01
1.34E-03	5.19E+02	6.04E+00	7.01E-02
1.65E-03	3.15E+02	8.18E+00	3.50E-02
4.54E-01	2.67E+02	1.58E+00	8.21E-01
4.23E-01	1.89E+02	2.57E+00	8.31E-01
1.92E-01	5.39E+02	1.74E+00	8.21E-01
2.28E-02	2.00E+02	1.80E+00	5.61E-01
2.12E-01	1.90E+02	1.26E+00	7.66E-01
2.53E-01	2.79E+02	4.91E+00	8.64E-01
1.15E-02	4.59E+02	1.59E+00	7.13E-01
3.68E-01	3.62E+02	2.16E+00	8.52E-01
8.89E-02	1.98E+02	4.24E+00	7.21E-01
1.68E-01	5.92E+02	1.42E+00	7.66E-01
1.19E-01	2.22E+02	7.52E+00	7.69E-01
3.62E-03	3.34E+02	1.67E+00	3.03E-01
9.29E-03	3.75E+02	6.32E+00	2.89E-01
4.18E-01	5.28E+02	1.36E+00	7.95E-01
1.69E-01	2.08E+02	6.36E+00	8.04E-01
2.34E-02	4.49E+02	2.96E+00	7.60E-01
2.83E-03	4.73E+02	1.67E+00	3.55E-01
2.65E-01	1.99E+02	7.97E+00	8.59E-01
2.53E-02	5.15E+02	1.61E+00	7.88E-01
2.44E-02	1.92E+02	2.56E+00	4.92E-01
2.30E-01	4.00E+02	1.37E+00	8.19E-01
2.40E-01	1.50E+02	3.94E+00	8.20E-01
3.50E-03	1.50E+02	3.00E+00	4.19E-02
5.49E-03	3.21E+02	9.59E+00	9.66E-02
8.12E-03	5.50E+02	1.38E+00	6.83E-01
7.00E-02	2.85E+02	1.86E+00	8.09E-01
1.12E-01	1.60E+02	4.28E+00	6.96E-01
1.74E-03	2.35E+02	7.99E+00	2.07E-02
5.37E-02	5.01E+02	7.64E+00	8.12E-01
3.82E-02	2.15E+02	1.25E+00	7.57E-01
2.82E-02	5.21E+02	1.10E+00	7.30E-01
7.83E-02	1.57E+02	8.66E+00	3.72E-01
1.61E-03	2.50E+02	4.78E+00	4.05E-02
1.40E-03	2.58E+02	2.20E+00	8.40E-02
1.32E-03	1.97E+02	4.00E+00	2.02E-02
1.52E-01	5.29E+02	1.08E+00	7.76E-01
3.70E-03	4.25E+02	3.04E+00	2.31E-01
9.93E-02	3.95E+02	7.52E+00	8.39E-01
1.10E-01	1.87E+02	2.05E+00	8.36E-01
6.90E-03	2.12E+02	8.00E+00	8.13E-02
1.09E-02	4.28E+02	7.78E+00	3.10E-01
3.46E-02	1.82E+02	4.27E+00	4.23E-01
2.11E-02	2.48E+02	1.49E+00	6.61E-01
1.63E-02	1.85E+02	3.23E+00	2.83E-01
6.02E-02	2.28E+02	8.38E+00	5.28E-01
1.32E-01	1.81E+02	1.44E+00	7.88E-01
1.57E-02	1.62E+02	1.85E+00	3.47E-01
1.39E-01	2.60E+02	6.91E+00	8.23E-01
8.06E-03	1.73E+02	1.44E+00	2.70E-01
5.57E-02	3.76E+02	2.40E+00	8.21E-01
9.06E-03	3.24E+02	2.31E+00	4.23E-01
9.28E-02	1.59E+02	2.75E+00	7.12E-01
8.60E-03	1.66E+02	2.12E+00	2.01E-01
1.33E-01	1.80E+02	1.86E+00	8.23E-01
2.76E-03	2.51E+02	2.72E+00	1.27E-01
3.08E-01	3.99E+02	1.61E+00	7.81E-01
4.20E-01	3.34E+02	2.45E+00	8.14E-01
2.19E-03	2.94E+02	4.89E+00	7.84E-02
4.84E-03	1.50E+02	8.99E+00	2.13E-02
5.65E-02	2.99E+02	3.29E+00	8.34E-01
8.65E-03	1.88E+02	2.85E+00	1.92E-01
4.32E-01	2.27E+02	2.58E+00	8.47E-01
6.82E-02	5.35E+02	1.99E+00	8.23E-01
2.11E-03	3.68E+02	2.93E+00	1.50E-01
1.32E-02	1.90E+02	3.19E+00	2.45E-01
2.18E-03	1.57E+02	4.34E+00	2.03E-02
1.74E-01	5.93E+02	8.12E+00	8.67E-01
2.44E-02	2.91E+02	1.43E+00	7.92E-01
7.03E-02	3.88E+02	3.02E+00	8.19E-01
1.31E-01	1.79E+02	1.94E+00	8.39E-01
4.47E-01	4.26E+02	5.26E+00	8.47E-01
3.01E-02	5.83E+02	1.23E+00	7.42E-01
6.36E-03	2.48E+02	1.17E+00	4.06E-01
2.90E-03	4.34E+02	1.84E+00	3.14E-01
1.06E-03	2.27E+02	1.01E+00	1.18E-01
5.52E-02	1.60E+02	6.13E+00	3.60E-01
2.36E-03	5.96E+02	3.10E+00	2.14E-01
8.26E-02	2.48E+02	1.20E+00	7.70E-01
7.70E-03	3.40E+02	5.83E+00	2.15E-01
4.97E-01	3.15E+02	9.91E+00	8.75E-01
1.11E-02	4.07E+02	1.87E+00	6.02E-01
2.94E-02	5.40E+02	1.68E+00	7.91E-01
8.79E-03	3.71E+02	6.67E+00	2.58E-01
4.37E-02	3.86E+02	2.00E+00	7.51E-01
2.39E-03	2.03E+02	4.62E+00	4.34E-02
5.70E-03	1.82E+02	3.83E+00	9.14E-02
1.09E-01	3.70E+02	9.86E+00	8.47E-01
1.19E-02	4.21E+02	1.59E+00	7.23E-01
8.59E-02	2.83E+02	5.87E+00	8.15E-01
1.09E-02	5.48E+02	2.54E+00	6.62E-01
7.23E-02	3.97E+02	8.51E+00	8.00E-01
1.21E-03	2.13E+02	1.65E+00	5.28E-02
1.62E-02	2.36E+02	7.04E+00	2.43E-01
8.12E-02	3.22E+02	1.19E+00	7.63E-01
2.01E-02	2.85E+02	5.27E+00	4.31E-01
2.54E-01	3.93E+02	6.06E+00	8.88E-01
2.07E-03	3.97E+02	2.66E+00	1.07E-01
2.98E-02	4.19E+02	1.27E+00	8.03E-01
2.29E-02	1.96E+02	4.80E+00	2.97E-01
6.36E-02	2.22E+02	3.45E+00	7.61E-01
3.40E-01	2.01E+02	2.29E+00	8.27E-01
1.30E-02	2.23E+02	1.29E+00	5.44E-01
5.67E-02	4.34E+02	3.14E+00	8.20E-01
8.82E-02	2.07E+02	2.12E+00	8.05E-01
4.45E-03	3.96E+02	1.52E+00	3.39E-01
3.50E-01	3.36E+02	4.08E+00	8.78E-01
1.08E-02	3.72E+02	1.60E+00	5.58E-01
2.03E-03	4.35E+02	2.52E+00	2.00E-01
2.67E-01	1.65E+02	5.45E+00	8.50E-01
2.17E-01	1.84E+02	5.73E+00	8.37E-01
2.21E-02	4.74E+02	1.62E+00	7.73E-01
1.65E-02	2.14E+02	2.20E+00	4.60E-01
5.52E-02	3.53E+02	1.62E+00	7.44E-01
1.18E-02	4.81E+02	1.89E+00	7.23E-01
9.39E-02	1.77E+02	4.64E+00	6.95E-01
5.77E-03	3.23E+02	2.09E+00	4.08E-01
1.37E-01	5.58E+02	1.73E+00	8.45E-01
4.13E-01	4.49E+02	2.32E+00	8.66E-01
3.25E-03	4.24E+02	5.16E+00	1.39E-01
7.42E-02	3.21E+02	1.30E+00	8.10E-01
6.67E-03	5.82E+02	1.48E+00	6.27E-01
1.01E-02	3.70E+02	2.97E+00	5.13E-01
3.54E-02	2.81E+02	1.75E+00	7.73E-01
2.50E-02	4.22E+02	5.95E+00	6.25E-01
5.99E-03	4.97E+02	7.28E+00	2.62E-01
1.82E-02	4.01E+02	2.90E+00	6.64E-01
2.27E-02	1.76E+02	1.77E+00	4.76E-01
6.65E-02	1.50E+02	1.23E+00	7.25E-01
1.58E-03	2.24E+02	8.54E+00	2.08E-02
1.25E-03	2.29E+02	3.30E+00	3.82E-02
4.35E-01	1.92E+02	1.69E+00	8.08E-01
2.93E-02	3.87E+02	1.91E+00	8.06E-01
1.25E-03	2.80E+02	1.64E+00	1.14E-01
1.07E-01	3.08E+02	1.06E+00	7.49E-01
3.43E-01	2.09E+02	4.27E+00	8.84E-01
2.61E-03	3.82E+02	5.01E+00	8.70E-02
7.83E-03	1.54E+02	1.69E+00	1.82E-01
3.30E-03	2.97E+02	3.26E+00	1.52E-01
2.28E-01	1.81E+02	1.97E+00	8.45E-01
4.22E-01	1.86E+02	6.57E+00	8.80E-01
1.91E-03	3.19E+02	8.87E+00	3.84E-02
1.46E-02	5.51E+02	7.62E+00	4.69E-01
3.16E-02	2.37E+02	6.41E+00	4.35E-01
1.06E-02	1.98E+02	1.73E+00	3.76E-01
2.25E-03	5.48E+02	1.74E+00	3.18E-01
3.93E-02	2.35E+02	7.72E+00	4.17E-01
1.21E-03	3.85E+02	8.79E+00	3.42E-02
3.10E-02	2.21E+02	4.96E+00	4.74E-01
1.83E-02	2.62E+02	1.65E+00	6.39E-01
1.60E-01	3.30E+02	7.00E+00	8.49E-01
4.50E-02	5.80E+02	1.99E+00	8.06E-01
5.33E-03	5.17E+02	3.14E+00	4.10E-01
1.33E-01	5.05E+02	1.74E+00	7.92E-01
4.14E-02	3.19E+02	1.93E+00	7.99E-01
1.71E-01	1.74E+02	1.51E+00	8.01E-01
2.03E-01	3.47E+02	2.26E+00	8.58E-01
5.11E-02	1.75E+02	1.72E+00	6.95E-01
3.26E-01	1.86E+02	2.04E+00	8.13E-01
1.59E-02	4.08E+02	1.88E+00	6.59E-01
3.85E-03	1.62E+02	9.79E+00	2.61E-02
4.83E-02	1.50E+02	6.85E+00	2.71E-01
5.02E-03	3.70E+02	1.59E+00	3.94E-01
2.45E-03	4.29E+02	6.87E+00	1.22E-01
2.98E-02	2.82E+02	1.77E+00	7.64E-01
8.25E-03	1.88E+02	1.27E+00	3.06E-01
3.43E-02	3.98E+02	1.56E+00	7.78E-01
3.55E-03	2.06E+02	5.36E+00	6.65E-02
7.52E-02	5.00E+02	3.06E+00	8.39E-01
1.16E-02	3.55E+02	2.60E+00	5.29E-01
3.55E-01	2.05E+02	9.08E+00	8.69E-01
4.24E-03	4.30E+02	2.86E+00	2.57E-01
1.13E-01	2.40E+02	4.02E+00	8.40E-01
9.47E-03	5.96E+02	7.77E+00	4.21E-01
6.97E-02	1.87E+02	1.72E+00	7.74E-01
1.58E-03	3.21E+02	1.45E+00	1.18E-01
3.93E-01	3.95E+02	9.55E+00	9.01E-01
1.30E-03	1.99E+02	1.37E+00	6.86E-02
3.98E-01	5.33E+02	7.48E+00	8.70E-01
1.31E-02	4.43E+02	9.00E+00	3.47E-01
2.17E-03	4.76E+02	4.29E+00	1.44E-01
9.93E-02	2.39E+02	2.30E+00	8.23E-01
2.59E-02	4.98E+02	1.81E+00	8.10E-01
7.75E-03	2.19E+02	9.96E+00	7.95E-02
8.99E-02	2.90E+02	6.01E+00	8.39E-01
1.47E-01	2.17E+02	1.69E+00	8.52E-01
2.85E-01	3.53E+02	1.40E+00	7.46E-01
1.85E-03	3.66E+02	7.40E+00	6.37E-02
3.94E-03	2.98E+02	3.90E+00	1.45E-01
4.95E-01	4.11E+02	5.21E+00	8.85E-01
2.21E-02	4.93E+02	1.85E+00	7.53E-01
5.45E-03	4.58E+02	2.30E+00	4.28E-01
1.68E-01	1.58E+02	2.37E+00	8.26E-01
6.56E-02	2.55E+02	1.09E+00	7.58E-01
8.60E-02	2.74E+02	9.65E+00	6.94E-01
2.37E-02	2.28E+02	3.43E+00	4.54E-01
1.06E-01	5.73E+02	1.02E+00	7.26E-01
5.27E-02	3.47E+02	1.24E+00	7.87E-01
2.23E-02	4.87E+02	7.04E+00	6.22E-01
7.46E-02	1.73E+02	9.85E+00	3.76E-01
3.17E-02	4.25E+02	9.11E+00	5.94E-01
2.60E-01	2.11E+02	4.01E+00	8.65E-01
1.81E-01	1.68E+02	5.22E+00	8.17E-01
1.20E-02	3.69E+02	9.40E+00	2.31E-01
8.40E-02	3.66E+02	6.58E+00	8.20E-01
9.10E-02	2.91E+02	8.24E+00	7.74E-01
9.87E-02	1.78E+02	5.33E+00	6.80E-01
4.99E-02	4.64E+02	1.49E+00	7.98E-01
6.88E-03	2.60E+02	2.54E+00	2.96E-01
2.07E-03	1.65E+02	1.61E+00	6.40E-02
2.37E-01	3.31E+02	4.23E+00	8.73E-01
6.03E-02	4.27E+02	9.54E+00	7.43E-01
3.22E-01	3.65E+02	2.30E+00	8.23E-01
1.76E-02	1.95E+02	3.47E+00	3.30E-01
9.12E-02	4.99E+02	1.11E+00	7.64E-01
5.12E-02	5.96E+02	3.50E+00	8.56E-01
1.71E-01	3.05E+02	3.41E+00	8.29E-01
1.84E-01	4.97E+02	1.77E+00	8.15E-01
4.52E-01	1.73E+02	2.08E+00	7.81E-01
3.37E-03	5.42E+02	2.06E+00	3.89E-01
2.19E-01	2.08E+02	2.87E+00	8.64E-01
9.24E-03	2.92E+02	1.64E+00	5.20E-01
5.29E-03	3.82E+02	2.58E+00	3.38E-01
2.46E-03	2.81E+02	4.73E+00	9.42E-02
3.57E-03	2.15E+02	1.45E+00	1.84E-01
2.62E-01	1.82E+02	7.18E+00	8.00E-01
6.87E-02	4.52E+02	1.98E+00	8.63E-01
9.67E-03	2.17E+02	1.82E+00	3.55E-01
6.37E-03	3.89E+02	4.72E+00	2.70E-01
4.08E-01	1.88E+02	1.98E+00	8.63E-01
4.34E-01	2.61E+02	2.87E+00	8.27E-01
9.77E-02	3.51E+02	1.09E+00	8.15E-01
1.79E-01	2.15E+02	3.80E+00	8.92E-01
4.78E-03	1.97E+02	2.21E+00	1.25E-01
1.59E-02	2.41E+02	1.63E+00	5.06E-01
7.02E-03	4.72E+02	5.28E+00	3.12E-01
2.52E-01	2.21E+02	5.22E+00	8.92E-01
1.26E-02	4.87E+02	9.77E+00	3.21E-01
8.14E-02	2.59E+02	8.55E+00	6.89E-01
8.03E-02	2.39E+02	1.58E+00	8.03E-01
4.90E-02	1.81E+02	2.32E+00	6.84E-01
8.19E-02	4.44E+02	2.79E+00	7.96E-01
7.38E-02	1.84E+02	1.42E+00	7.72E-01
1.09E-03	2.27E+02	8.25E+00	1.45E-02
4.17E-01	3.43E+02	1.99E+00	8.45E-01
1.05E-01	1.69E+02	1.65E+00	8.20E-01
2.37E-01	1.93E+02	8.79E+00	8.34E-01
7.06E-02	2.62E+02	3.04E+00	7.74E-01
2.26E-02	4.13E+02	1.98E+00	7.54E-01
1.30E-02	4.86E+02	3.28E+00	6.26E-01
1.75E-02	4.55E+02	2.08E+00	7.53E-01
2.15E-03	1.66E+02	4.77E+00	2.14E-02
2.48E-01	4.49E+02	2.09E+00	8.30E-01
4.36E-03	2.44E+02	5.44E+00	1.01E-01
3.56E-03	1.79E+02	1.85E+00	7.92E-02
9.69E-03	1.56E+02	7.08E+00	6.84E-02
1.12E-03	3.51E+02	1.52E+00	1.25E-01
5.27E-03	5.39E+02	7.13E+00	2.44E-01
1.93E-01	4.72E+02	2.86E+00	8.58E-01
8.95E-03	4.32E+02	2.17E+00	5.70E-01
7.96E-03	3.13E+02	7.14E+00	1.77E-01
1.09E-01	3.53E+02	2.47E+00	8.32E-01
1.58E-01	2.02E+02	5.92E+00	8.25E-01
9.76E-02	4.94E+02	5.07E+00	8.67E-01
6.59E-02	4.81E+02	1.91E+00	8.44E-01
1.97E-02	1.51E+02	1.89E+00	3.44E-01
4.87E-02	1.72E+02	1.12E+00	7.50E-01
2.57E-03	3.62E+02	7.07E+00	7.29E-02
4.01E-01	3.02E+02	3.44E+00	8.59E-01
4.28E-02	3.08E+02	2.82E+00	8.09E-01
3.41E-02	2.98E+02	1.53E+00	7.91E-01
2.38E-01	2.74E+02	2.84E+00	8.53E-01
2.64E-01	3.52E+02	1.26E+00	8.27E-01
7.48E-03	2.53E+02	4.88E+00	1.70E-01
6.80E-02	1.84E+02	1.47E+00	7.92E-01
1.80E-02	5.96E+02	1.18E+00	6.97E-01
1.71E-02	3.48E+02	4.38E+00	5.08E-01
2.55E-02	2.58E+02	2.47E+00	6.18E-01
2.08E-02	4.41E+02	9.58E+00	4.34E-01
1.30E-02	5.09E+02	3.29E+00	6.14E-01
5.92E-03	5.74E+02	2.81E+00	4.65E-01
3.20E-03	5.71E+02	7.71E+00	1.69E-01
2.90E-03	3.27E+02	9.37E+00	5.73E-02
1.67E-02	2.91E+02	8.79E+00	2.60E-01
6.23E-03	3.50E+02	3.07E+00	3.43E-01
1.12E-02	2.83E+02	9.87E+00	1.51E-01
2.00E-03	1.53E+02	6.64E+00	1.51E-02
6.18E-02	5.88E+02	1.34E+00	7.61E-01
3.19E-03	2.68E+02	1.00E+00	3.11E-01
2.14E-03	2.46E+02	1.88E+00	1.07E-01
3.09E-02	5.80E+02	1.03E+00	6.74E-01
6.32E-02	2.15E+02	2.45E+00	7.80E-01
7.52E-02	3.00E+02	1.77E+00	7.97E-01
1.43E-02	2.31E+02	3.98E+00	3.19E-01
5.88E-03	2.48E+02	1.37E+00	3.17E-01
3.20E-01	4.02E+02	1.98E+00	8.32E-01
7.89E-03	3.50E+02	1.13E+00	4.65E-01
5.55E-03	4.58E+02	1.54E+00	5.04E-01
4.70E-03	1.89E+02	7.73E+00	4.27E-02
2.23E-02	3.46E+02	6.65E+00	4.79E-01
3.09E-01	4.59E+02	8.99E+00	9.06E-01
2.75E-03	2.31E+02	1.50E+00	1.46E-01
1.22E-03	2.50E+02	1.28E+00	1.20E-01
2.08E-01	4.11E+02	1.86E+00	8.00E-01
2.12E-03	1.75E+02	1.58E+00	8.37E-02
8.72E-02	4.96E+02	1.76E+00	8.26E-01
2.20E-03	4.09E+02	3.83E+00	1.38E-01
3.46E-02	1.79E+02	1.84E+00	6.58E-01
2.72E-01	2.50E+02	4.34E+00	8.31E-01
2.43E-02	2.32E+02	2.81E+00	5.85E-01
9.31E-02	1.91E+02	5.58E+00	6.84E-01
4.48E-03	3.53E+02	4.07E+00	2.15E-01
4.91E-03	1.62E+02	3.21E+00	8.09E-02
2.52E-03	2.43E+02	8.53E+00	3.32E-02
8.19E-03	4.10E+02	3.45E+00	4.08E-01
1.25E-02	4.47E+02	3.13E+00	6.22E-01
2.88E-01	2.89E+02	1.72E+00	7.62E-01
1.21E-01	1.61E+02	2.09E+00	8.01E-01
1.87E-03	1.90E+02	1.55E+00	5.15E-02
2.30E-01	2.93E+02	2.40E+00	8.17E-01
1.91E-03	3.21E+02	1.07E+00	1.56E-01
1.88E-02	2.21E+02	2.31E+00	4.46E-01
3.70E-03	3.17E+02	5.57E+00	1.22E-01
2.77E-01	1.88E+02	1.01E+00	7.76E-01
1.46E-01	2.17E+02	2.87E+00	8.49E-01
1.80E-03	2.72E+02	6.32E+00	3.02E-02
7.58E-03	4.60E+02	9.97E+00	2.03E-01
1.19E-02	4.42E+02	7.18E+00	3.52E-01
1.30E-01	4.05E+02	8.02E+00	8.17E-01
1.44E-02	2.83E+02	5.26E+00	3.31E-01
8.35E-02	3.27E+02	3.80E+00	8.36E-01
1.53E-03	2.08E+02	2.85E+00	3.63E-02
3.66E-03	3.04E+02	4.43E+00	1.37E-01
1.84E-02	1.77E+02	3.04E+00	3.16E-01
9.78E-02	3.21E+02	4.85E+00	8.41E-01
6.45E-02	5.11E+02	4.27E+00	8.68E-01
9.31E-03	1.67E+02	3.98E+00	1.14E-01
6.65E-03	5.20E+02	1.34E+00	6.09E-01
6.49E-03	3.93E+02	1.56E+00	5.06E-01
4.98E-03	2.40E+02	1.31E+00	3.12E-01
2.31E-03	3.08E+02	3.34E+00	1.17E-01
1.74E-02	5.57E+02	5.81E+00	6.40E-01
6.77E-03	5.22E+02	7.31E+00	2.66E-01
2.41E-03	3.24E+02	8.50E+00	4.57E-02
6.67E-03	2.99E+02	8.94E+00	1.05E-01
1.25E-03	2.71E+02	1.83E+00	6.16E-02
1.51E-02	2.05E+02	2.89E+00	3.51E-01
2.29E-03	3.71E+02	2.93E+00	1.75E-01
3.38E-03	2.22E+02	3.35E+00	9.51E-02
4.01E-03	4.23E+02	4.16E+00	2.21E-01
2.74E-03	2.53E+02	2.45E+00	1.28E-01
6.60E-03	4.26E+02	1.26E+00	5.74E-01
1.17E-02	5.79E+02	4.47E+00	5.46E-01
3.22E-01	4.50E+02	2.95E+00	8.32E-01
1.61E-03	3.83E+02	1.33E+00	2.06E-01
2.66E-03	4.94E+02	4.36E+00	1.28E-01
4.77E-02	5.86E+02	1.31E+00	7.80E-01
7.54E-03	4.95E+02	1.02E+00	6.41E-01
1.49E-01	1.81E+02	1.77E+00	8.34E-01
1.63E-01	2.34E+02	1.76E+00	8.28E-01
2.25E-03	1.51E+02	3.23E+00	3.13E-02
2.85E-01	2.44E+02	9.55E+00	8.60E-01
1.41E-02	3.22E+02	6.15E+00	3.37E-01
1.94E-02	3.41E+02	3.46E+00	6.01E-01
1.97E-03	2.60E+02	5.04E+00	4.93E-02
2.69E-03	1.71E+02	6.99E+00	2.12E-02
3.31E-02	2.01E+02	6.22E+00	3.55E-01
1.44E-01	2.62E+02	8.63E+00	8.42E-01
1.66E-03	3.35E+02	2.37E+00	1.28E-01
1.08E-02	3.54E+02	8.96E+00	2.36E-01
1.31E-03	1.84E+02	5.89E+00	1.83E-02
2.89E-03	3.97E+02	1.63E+00	2.12E-01
4.00E-03	1.97E+02	5.98E+00	5.30E-02
1.33E-01	5.14E+02	1.61E+00	7.43E-01
4.38E-01	1.92E+02	1.80E+00	8.06E-01
1.55E-01	4.10E+02	4.02E+00	8.59E-01
7.13E-03	4.60E+02	1.84E+00	5.48E-01
1.85E-03	2.93E+02	3.53E+00	8.37E-02
4.84E-03	1.56E+02	1.98E+00	9.22E-02
8.94E-03	1.51E+02	9.01E+00	4.13E-02
1.31E-01	4.91E+02	8.36E+00	8.81E-01
1.10E-03	1.69E+02	4.87E+00	1.29E-02
2.52E-03	4.33E+02	4.97E+00	1.40E-01
1.06E-01	3.07E+02	6.72E+00	8.57E-01
4.14E-01	3.47E+02	3.12E+00	8.20E-01
4.45E-02	3.76E+02	1.04E+00	7.11E-01
1.22E-02	3.95E+02	1.56E+00	6.32E-01
1.30E-02	3.16E+02	3.14E+00	4.86E-01
1.71E-02	3.56E+02	2.06E+00	6.89E-01
1.82E-03	1.76E+02	3.14E+00	4.68E-02
2.56E-01	5.17E+02	1.19E+00	8.20E-01
2.01E-02	3.07E+02	1.04E+00	7.20E-01
2.35E-01	1.80E+02	5.88E+00	8.23E-01
1.20E-03	3.00E+02	9.34E+00	3.23E-02
3.27E-02	3.32E+02	1.59E+00	7.33E-01
2.32E-03	1.73E+02	4.56E+00	2.61E-02
5.19E-03	3.59E+02	4.18E+00	2.30E-01
4.83E-01	1.68E+02	9.96E+00	8.52E-01
1.30E-02	5.78E+02	5.61E+00	5.56E-01
2.57E-01	2.25E+02	2.82E+00	8.14E-01
1.44E-02	2.43E+02	1.54E+00	5.73E-01
4.58E-02	2.82E+02	1.96E+00	8.07E-01
1.83E-01	3.12E+02	1.27E+00	7.69E-01
1.18E-01	2.27E+02	6.06E+00	8.05E-01
1.13E-02	1.71E+02	5.33E+00	1.18E-01
4.34E-01	2.56E+02	8.41E+00	9.03E-01
2.22E-01	2.15E+02	2.07E+00	8.37E-01
3.06E-01	2.07E+02	3.55E+00	8.86E-01
2.63E-03	4.79E+02	1.34E+00	3.96E-01
2.36E-01	5.47E+02	3.56E+00	8.53E-01
9.82E-03	1.72E+02	3.56E+00	1.41E-01
1.04E-03	2.23E+02	7.13E+00	1.83E-02
3.81E-03	1.64E+02	2.70E+00	7.04E-02
1.37E-03	2.37E+02	6.99E+00	1.98E-02
2.25E-03	1.96E+02	2.42E+00	6.21E-02
4.16E-02	4.81E+02	5.04E+00	8.10E-01
4.51E-01	2.06E+02	1.25E+00	8.03E-01
2.11E-03	2.97E+02	4.05E+00	6.03E-02
1.17E-02	4.86E+02	2.50E+00	6.34E-01
2.30E-02	3.06E+02	9.48E+00	3.29E-01
5.45E-02	2.61E+02	3.95E+00	7.79E-01
6.80E-03	3.31E+02	2.25E+00	4.13E-01
1.51E-02	4.71E+02	5.64E+00	5.63E-01
3.48E-03	4.46E+02	1.27E+00	4.65E-01
1.09E-02	4.01E+02	4.29E+00	4.37E-01
1.11E-01	3.16E+02	1.06E+00	7.50E-01
2.56E-01	1.79E+02	2.65E+00	8.54E-01
1.61E-02	1.66E+02	5.63E+00	1.37E-01
1.27E-03	4.29E+02	6.69E+00	4.04E-02
5.13E-03	2.57E+02	4.04E+00	1.54E-01
2.01E-03	4.18E+02	1.53E+00	2.34E-01
1.63E-03	1.95E+02	4.33E+00	3.34E-02
3.31E-01	3.93E+02	2.28E+00	8.16E-01
1.60E-01	2.67E+02	1.90E+00	7.98E-01
2.02E-02	4.45E+02	3.35E+00	7.20E-01
1.55E-02	4.13E+02	1.09E+00	7.37E-01
3.76E-03	4.16E+02	1.06E+00	4.25E-01
1.33E-02	3.30E+02	1.71E+00	6.37E-01
7.54E-03	4.25E+02	7.39E+00	2.46E-01
3.48E-02	2.55E+02	2.38E+00	6.98E-01
1.33E-01	1.55E+02	6.28E+00	6.26E-01
8.77E-03	4.48E+02	1.29E+00	6.11E-01
3.13E-03	2.15E+02	1.85E+00	1.46E-01
1.64E-02	4.00E+02	4.70E+00	5.17E-01
4.27E-03	4.00E+02	6.94E+00	1.39E-01
2.37E-01	1.66E+02	7.26E+00	7.92E-01
3.32E-03	3.89E+02	8.74E+00	8.45E-02
6.60E-03	3.17E+02	2.73E+00	3.41E-01
7.17E-02	1.67E+02	1.22E+00	7.99E-01
1.08E-03	5.60E+02	3.61E+00	1.33E-01
3.60E-01	1.96E+02	4.34E+00	8.49E-01
4.11E-03	4.11E+02	1.69E+00	4.09E-01
1.61E-03	2.01E+02	1.46E+00	8.34E-02
8.46E-03	3.92E+02	7.85E+00	2.46E-01
1.16E-02	5.29E+02	3.99E+00	5.59E-01
1.54E-01	3.01E+02	8.76E+00	8.30E-01
1.05E-02	3.16E+02	2.19E+00	4.95E-01
3.16E-01	2.86E+02	1.53E+00	8.43E-01
4.71E-01	4.30E+02	1.30E+00	7.87E-01
3.62E-02	3.11E+02	2.95E+00	7.85E-01
3.54E-02	3.81E+02	1.77E+00	8.19E-01
3.01E-02	5.67E+02	1.75E+00	7.59E-01
9.70E-03	4.58E+02	2.15E+00	6.44E-01
1.11E-01	2.10E+02	3.92E+00	8.40E-01
4.27E-03	5.37E+02	6.20E+00	2.17E-01
1.28E-03	5.68E+02	2.14E+00	1.38E-01
1.78E-02	1.52E+02	2.14E+00	2.86E-01
1.64E-01	3.25E+02	5.69E+00	8.80E-01
3.33E-03	1.73E+02	1.79E+00	9.62E-02
5.57E-02	2.38E+02	9.16E+00	5.09E-01
8.71E-02	2.47E+02	6.76E+00	7.48E-01
1.34E-03	3.59E+02	2.21E+00	1.11E-01
2.77E-03	1.64E+02	2.58E+00	5.74E-02
1.57E-03	3.44E+02	1.41E+00	1.38E-01
2.92E-03	2.02E+02	3.12E+00	8.67E-02
4.06E-02	3.71E+02	1.49E+00	8.01E-01
6.54E-02	5.01E+02	1.05E+00	8.04E-01
1.33E-03	2.98E+02	1.77E+00	9.98E-02
1.44E-03	1.52E+02	5.71E+00	1.09E-02
1.08E-01	2.32E+02	2.07E+00	7.97E-01
2.11E-01	2.45E+02	3.72E+00	8.29E-01
4.15E-02	5.72E+02	3.58E+00	8.17E-01
1.52E-02	2.42E+02	1.42E+00	5.82E-01
4.59E-01	2.60E+02	2.40E+00	8.19E-01
4.21E-03	1.94E+02	3.00E+00	1.08E-01
2.10E-01	1.57E+02	9.42E+00	6.39E-01
1.69E-02	2.35E+02	3.66E+00	3.89E-01
4.03E-01	2.24E+02	1.37E+00	8.23E-01
7.49E-03	2.98E+02	8.33E+00	1.50E-01
3.22E-03	1.59E+02	1.52E+00	9.68E-02
6.64E-02	1.86E+02	2.23E+00	7.65E-01
1.73E-01	5.21E+02	4.38E+00	8.55E-01
7.43E-02	1.94E+02	8.78E+00	4.75E-01
1.16E-03	1.56E+02	5.11E+00	1.11E-02
1.03E-01	2.44E+02	4.61E+00	8.28E-01
2.56E-01	2.98E+02	1.79E+00	8.34E-01
3.46E-03	2.48E+02	5.06E+00	8.04E-02
1.09E-02	4.23E+02	6.97E+00	3.37E-01
1.39E-03	4.18E+02	1.80E+00	1.56E-01
6.52E-03	5.42E+02	9.26E+00	2.31E-01
2.84E-03	1.57E+02	1.01E+00	1.15E-01
1.49E-03	1.87E+02	1.51E+00	7.34E-02
3.41E-01	1.91E+02	4.91E+00	8.84E-01
2.96E-01	3.92E+02	8.44E+00	8.75E-01
5.31E-02	1.92E+02	2.00E+00	7.41E-01
8.57E-03	4.94E+02	3.71E+00	4.75E-01
3.03E-01	2.23E+02	4.16E+00	8.56E-01
7.64E-03	2.25E+02	7.72E+00	1.09E-01
6.81E-03	2.11E+02	1.23E+00	3.53E-01
6.22E-02	2.67E+02	1.43E+00	7.47E-01
2.20E-01	5.34E+02	7.55E+00	8.86E-01
5.75E-02	3.71E+02	1.68E+00	7.80E-01
3.20E-03	4.95E+02	1.97E+00	4.26E-01
4.57E-03	3.23E+02	1.23E+00	4.44E-01
1.30E-01	5.86E+02	1.57E+00	8.03E-01
2.52E-01	1.87E+02	8.34E+00	8.22E-01
4.22E-02	2.27E+02	1.09E+00	7.65E-01
6.93E-03	1.78E+02	4.27E+00	1.11E-01
2.42E-01	2.69E+02	4.80E+00	8.63E-01
8.79E-03	3.07E+02	2.48E+00	4.19E-01
2.09E-02	4.13E+02	7.31E+00	5.07E-01
2.34E-01	3.33E+02	3.03E+00	8.46E-01
3.55E-02	1.92E+02	8.83E+00	2.73E-01
3.67E-01	2.54E+02	8.55E+00	8.83E-01
1.16E-01	2.23E+02	2.15E+00	8.32E-01
4.53E-03	1.54E+02	4.91E+00	3.91E-02
4.94E-03	3.90E+02	1.41E+00	5.19E-01
5.04E-02	1.62E+02	3.78E+00	4.90E-01
1.74E-01	2.38E+02	4.92E+00	8.70E-01
4.04E-02	3.30E+02	4.12E+00	7.67E-01
2.69E-01	2.03E+02	1.00E+00	8.28E-01
1.08E-01	1.73E+02	1.85E+00	8.17E-01
3.59E-03	3.19E+02	8.48E+00	7.00E-02
3.63E-03	1.52E+02	4.61E+00	3.19E-02
1.05E-03	2.64E+02	2.30E+00	6.29E-02
6.50E-02	2.90E+02	5.08E+00	7.92E-01
3.89E-03	2.29E+02	9.01E+00	5.02E-02
1.95E-03	1.56E+02	1.08E+00	6.94E-02
8.49E-02	5.17E+02	2.25E+00	8.29E-01
2.33E-01	3.33E+02	1.84E+00	8.40E-01
5.09E-02	1.53E+02	3.17E+00	5.17E-01
1.81E-03	3.06E+02	2.15E+00	1.18E-01
2.06E-01	3.10E+02	8.49E+00	8.87E-01
4.71E-03	2.85E+02	8.67E+00	8.43E-02
5.17E-02	2.33E+02	5.08E+00	6.30E-01
5.71E-02	3.87E+02	2.05E+00	8.33E-01
1.78E-01	2.57E+02	1.05E+00	7.78E-01
1.09E-01	3.57E+02	3.56E+00	8.30E-01
6.21E-02	5.33E+02	1.84E+00	8.00E-01
3.38E-01	1.91E+02	3.85E+00	8.18E-01
2.17E-03	5.93E+02	1.55E+00	3.75E-01
3.08E-01	3.04E+02	2.60E+00	8.45E-01
1.21E-03	2.38E+02	9.49E+00	1.36E-02
9.28E-02	1.91E+02	3.27E+00	8.14E-01
4.24E-02	4.71E+02	7.63E+00	7.32E-01
4.30E-03	2.94E+02	5.13E+00	1.31E-01
1.65E-02	1.77E+02	7.53E+00	1.35E-01
3.47E-02	5.60E+02	5.61E+00	8.22E-01
9.39E-03	3.47E+02	8.38E+00	1.94E-01
2.63E-01	2.01E+02	2.46E+00	8.30E-01
3.61E-01	1.79E+02	2.39E+00	8.68E-01
8.82E-03	4.28E+02	6.75E+00	3.06E-01
2.38E-02	3.69E+02	2.38E+00	7.41E-01
5.11E-03	1.98E+02	5.60E+00	8.08E-02
1.28E-02	2.03E+02	1.45E+00	4.76E-01
8.42E-03	1.87E+02	3.00E+00	1.85E-01
5.91E-02	2.09E+02	2.65E+00	7.70E-01
1.87E-03	4.63E+02	1.80E+00	1.96E-01
5.81E-02	2.49E+02	3.30E+00	8.01E-01
9.81E-03	1.79E+02	6.87E+00	9.87E-02
4.63E-01	4.79E+02	2.21E+00	8.20E-01
1.15E-03	1.62E+02	1.51E+00	3.89E-02
1.65E-02	4.12E+02	7.18E+00	4.38E-01
4.54E-02	3.62E+02	3.09E+00	8.18E-01
1.73E-03	1.59E+02	2.55E+00	3.76E-02
1.30E-02	4.89E+02	5.70E+00	4.66E-01
1.80E-03	2.72E+02	1.65E+00	1.61E-01
2.39E-02	2.44E+02	5.51E+00	4.04E-01
1.09E-01	2.22E+02	1.09E+00	7.52E-01
2.24E-03	2.31E+02	1.90E+00	9.39E-02
2.72E-01	2.59E+02	1.27E+00	8.05E-01
1.07E-02	3.63E+02	6.66E+00	2.95E-01
2.11E-03	3.43E+02	3.33E+00	1.27E-01
3.36E-03	3.33E+02	9.28E+00	7.41E-02
1.21E-02	2.62E+02	2.18E+00	4.92E-01
1.28E-01	2.01E+02	2.76E+00	8.50E-01
2.84E-01	1.63E+02	3.13E+00	7.95E-01
1.80E-03	3.22E+02	2.11E+00	1.11E-01
3.56E-02	5.98E+02	1.44E+00	7.76E-01
3.35E-01	2.20E+02	3.65E+00	8.74E-01
2.80E-02	1.71E+02	8.22E+00	1.82E-01
7.06E-02	4.44E+02	6.86E+00	8.48E-01
6.79E-02	3.73E+02	1.30E+00	7.38E-01
1.48E-03	5.58E+02	2.03E+00	1.75E-01
4.87E-01	2.21E+02	9.02E+00	9.10E-01
3.16E-01	1.65E+02	3.17E+00	8.65E-01
5.67E-02	2.20E+02	3.39E+00	7.23E-01
4.39E-02	2.35E+02	2.63E+00	7.60E-01
1.43E-03	2.01E+02	9.66E+00	1.03E-02
2.47E-03	2.19E+02	4.30E+00	5.49E-02
1.38E-02	2.82E+02	1.41E+00	6.71E-01
6.14E-02	3.42E+02	5.84E+00	7.72E-01
7.49E-03	5.03E+02	4.23E+00	3.95E-01
6.76E-03	1.69E+02	4.89E+00	8.46E-02
2.41E-01	5.68E+02	1.88E+00	8.33E-01
2.50E-02	4.73E+02	3.67E+00	7.09E-01
3.29E-02	5.77E+02	1.55E+00	7.46E-01
4.87E-03	2.70E+02	6.07E+00	1.25E-01
1.08E-01	4.69E+02	4.93E+00	8.61E-01
1.47E-03	2.49E+02	3.03E+00	5.76E-02
3.53E-02	2.64E+02	2.11E+00	7.38E-01
5.82E-03	5.81E+02	6.69E+00	2.86E-01
2.70E-03	2.66E+02	1.02E+00	2.22E-01
2.15E-03	3.09E+02	2.38E+00	1.19E-01
1.14E-03	5.15E+02	1.02E+00	1.61E-01
1.89E-03	2.34E+02	1.25E+00	1.64E-01
7.18E-03	2.04E+02	7.26E+00	7.90E-02
5.55E-02	3.61E+02	1.39E+00	7.43E-01
5.99E-02	3.81E+02	7.10E+00	7.87E-01
3.42E-03	5.83E+02	1.32E+00	4.52E-01
1.28E-03	4.39E+02	3.04E+00	1.01E-01
9.08E-02	3.31E+02	1.47E+00	7.74E-01
2.53E-02	5.99E+02	2.90E+00	8.13E-01
3.93E-02	3.80E+02	4.08E+00	8.07E-01
1.93E-02	4.20E+02	2.55E+00	7.29E-01
4.32E-03	1.79E+02	1.78E+00	1.70E-01
1.63E-01	4.03E+02	9.10E+00	8.94E-01
1.92E-02	1.93E+02	4.66E+00	2.80E-01
9.55E-03	2.71E+02	1.12E+00	5.69E-01
5.52E-02	2.50E+02	3.50E+00	7.88E-01
6.02E-02	3.97E+02	2.09E+00	8.10E-01
1.14E-01	3.15E+02	1.13E+00	7.68E-01
9.31E-03	2.06E+02	4.55E+00	1.58E-01
2.31E-02	2.77E+02	4.83E+00	4.89E-01
1.94E-01	2.40E+02	8.62E+00	8.65E-01
5.85E-02	3.17E+02	8.05E+00	6.96E-01
2.33E-01	4.20E+02	1.39E+00	7.93E-01
5.91E-02	4.14E+02	1.31E+00	8.07E-01
3.55E-02	2.70E+02	8.44E+00	4.83E-01
2.64E-03	4.90E+02	3.60E+00	2.17E-01
6.76E-03	1.95E+02	4.23E+00	1.22E-01
1.06E-02	4.55E+02	9.68E+00	2.87E-01
4.06E-01	1.97E+02	2.42E+00	8.52E-01
4.12E-01	1.74E+02	3.92E+00	8.79E-01
4.94E-02	2.35E+02	5.22E+00	6.16E-01
3.27E-01	1.69E+02	7.44E+00	8.67E-01
1.68E-02	4.34E+02	1.37E+00	7.39E-01
1.46E-03	2.23E+02	3.64E+00	4.12E-02
1.25E-01	3.01E+02	2.31E+00	8.55E-01
1.10E-03	3.46E+02	4.30E+00	4.31E-02
2.19E-02	3.62E+02	1.39E+00	6.81E-01
4.05E-01	2.25E+02	1.45E+00	8.07E-01
8.81E-02	4.36E+02	1.05E+00	7.78E-01
2.49E-02	3.17E+02	3.78E+00	6.52E-01
2.02E-01	2.02E+02	7.56E+00	8.17E-01
9.58E-02	4.66E+02	1.61E+00	8.05E-01
2.38E-02	2.55E+02	8.95E+00	2.99E-01
4.76E-03	1.88E+02	3.44E+00	9.71E-02
6.99E-03	3.78E+02	1.18E+00	5.27E-01
6.39E-02	3.97E+02	4.89E+00	8.44E-01
1.46E-01	3.96E+02	3.83E+00	8.93E-01
2.22E-02	3.75E+02	2.10E+00	7.59E-01
1.75E-02	2.20E+02	1.33E+00	5.64E-01
6.82E-03	3.12E+02	4.58E+00	2.42E-01
6.17E-02	2.17E+02	7.75E+00	5.21E-01
3.81E-01	3.67E+02	1.97E+00	8.17E-01
2.90E-01	2.02E+02	1.07E+00	7.49E-01
8.16E-02	2.27E+02	8.59E+00	5.91E-01
1.08E-01	2.61E+02	5.03E+00	8.50E-01
3.40E-03	2.77E+02	2.70E+00	1.51E-01
1.71E-03	1.90E+02	4.36E+00	4.04E-02
1.33E-03	1.61E+02	2.72E+00	2.54E-02
6.50E-03	2.83E+02	1.83E+00	3.56E-01
9.05E-03	5.69E+02	1.30E+00	6.13E-01
4.11E-02	5.06E+02	8.79E+00	7.54E-01
1.66E-03	5.42E+02	1.32E+00	2.83E-01
1.22E-01	4.76E+02	2.28E+00	7.98E-01
1.43E-01	2.46E+02	1.01E+00	7.86E-01
1.42E-03	2.23E+02	1.07E+00	1.37E-01
2.01E-02	4.57E+02	5.26E+00	6.07E-01
6.35E-03	2.31E+02	7.41E+00	1.05E-01
6.97E-02	3.38E+02	7.07E+00	7.83E-01
1.24E-01	2.86E+02	3.76E+00	8.47E-01
1.12E-01	2.36E+02	2.51E+00	8.69E-01
1.86E-03	3.32E+02	4.39E+00	8.01E-02
4.71E-02	4.62E+02	2.03E+00	7.78E-01
2.02E-01	1.72E+02	2.45E+00	8.08E-01
3.98E-03	3.03E+02	3.01E+00	1.86E-01
1.04E-01	5.28E+02	9.54E+00	8.69E-01
4.61E-02	4.55E+02	8.74E+00	7.12E-01
7.43E-02	5.42E+02	3.47E+00	8.54E-01
3.92E-01	3.80E+02	3.89E+00	8.64E-01
2.28E-01	3.43E+02	1.85E+00	7.95E-01
4.33E-01	4.26E+02	2.66E+00	8.63E-01
1.65E-03	1.56E+02	1.52E+00	4.60E-02
1.78E-02	2.12E+02	1.05E+00	6.57E-01
2.78E-01	4.91E+02	6.91E+00	9.05E-01
4.07E-02	1.78E+02	9.63E+00	2.36E-01
1.65E-02	3.56E+02	4.88E+00	4.82E-01
4.39E-01	5.30E+02	6.59E+00	8.46E-01
1.29E-03	5.92E+02	1.89E+00	1.98E-01
3.95E-03	3.51E+02	1.45E+00	3.27E-01
2.19E-02	2.94E+02	2.12E+00	7.12E-01
2.40E-02	1.92E+02	4.16E+00	3.57E-01
1.02E-01	2.28E+02	3.54E+00	8.35E-01
1.44E-03	3.99E+02	5.44E+00	4.24E-02
4.71E-03	2.45E+02	6.38E+00	7.63E-02
1.44E-01	1.68E+02	1.01E+00	7.59E-01
4.41E-02	2.00E+02	6.89E+00	4.09E-01
3.18E-01	3.03E+02	1.25E+00	7.40E-01
4.84E-01	2.17E+02	9.35E+00	8.67E-01
3.77E-01	5.29E+02	5.62E+00	8.29E-01
4.00E-01	4.85E+02	1.08E+00	7.96E-01
3.89E-02	2.07E+02	5.90E+00	4.46E-01
5.30E-03	4.07E+02	1.14E+00	4.91E-01
5.00E-01	3.78E+02	4.00E+00	8.71E-01
3.02E-03	4.64E+02	9.14E+00	6.87E-02
5.57E-03	1.60E+02	1.52E+00	1.33E-01
7.87E-02	1.59E+02	1.83E+00	7.60E-01
2.64E-03	3.61E+02	1.12E+00	3.04E-01
1.21E-03	3.74E+02	1.05E+00	1.81E-01
3.35E-01	2.71E+02	4.61E+00	8.74E-01
3.30E-01	4.16E+02	4.32E+00	8.66E-01
1.37E-01	4.67E+02	3.75E+00	8.52E-01
8.28E-03	1.55E+02	1.65E+00	1.91E-01
1.32E-01	4.17E+02	3.42E+00	8.71E-01
1.59E-03	2.09E+02	5.22E+00	2.76E-02
3.11E-01	4.49E+02	1.58E+00	8.31E-01
6.47E-03	2.25E+02	8.76E+00	8.17E-02
1.08E-02	2.08E+02	4.41E+00	2.01E-01
1.29E-01	1.91E+02	1.31E+00	7.29E-01
1.32E-01	3.72E+02	2.40E+00	8.26E-01
4.16E-03	1.59E+02	2.27E+00	7.70E-02
1.49E-02	1.95E+02	2.40E+00	3.92E-01
1.97E-03	1.59E+02	5.10E+00	2.62E-02
6.87E-02	3.87E+02	5.90E+00	7.86E-01
2.79E-03	1.79E+02	4.80E+00	3.84E-02
3.55E-01	5.30E+02	5.17E+00	8.99E-01
2.41E-03	3.40E+02	4.63E+00	9.30E-02
2.47E-02	1.70E+02	2.06E+00	4.85E-01
3.16E-03	2.86E+02	1.46E+00	2.43E-01
1.87E-03	1.62E+02	1.42E+00	6.46E-02
7.39E-03	1.61E+02	1.28E+00	2.13E-01
8.46E-02	4.05E+02	3.48E+00	8.41E-01
1.03E-03	4.18E+02	4.16E+00	7.03E-02
1.49E-02	5.06E+02	5.47E+00	5.47E-01
1.42E-01	4.37E+02	1.40E+00	7.62E-01
1.07E-01	2.07E+02	6.03E+00	7.56E-01
1.57E-03	3.87E+02	6.38E+00	6.67E-02
5.37E-03	3.86E+02	1.15E+00	4.68E-01
1.00E-02	2.08E+02	2.27E+00	2.92E-01
1.21E-02	3.40E+02	1.18E+00	6.40E-01
1.19E-02	1.89E+02	6.40E+00	1.27E-01
2.75E-01	1.79E+02	1.92E+00	8.30E-01
7.63E-02	2.38E+02	1.01E+00	7.85E-01
1.40E-03	1.75E+02	9.05E+00	1.04E-02
4.36E-03	4.80E+02	2.51E+00	3.32E-01
2.04E-01	5.56E+02	8.52E+00	8.91E-01
2.67E-02	2.21E+02	4.66E+00	4.35E-01
3.92E-03	2.03E+02	6.69E+00	4.62E-02
1.50E-01	3.91E+02	9.96E+00	9.03E-01
1.39E-01	1.67E+02	5.03E+00	7.68E-01
7.38E-03	3.86E+02	3.66E+00	3.71E-01
1.21E-01	5.20E+02	1.21E+00	8.04E-01
1.27E-03	1.78E+02	7.15E+00	1.01E-02
2.20E-01	2.92E+02	2.97E+00	8.66E-01
2.16E-01	1.79E+02	2.44E+00	8.35E-01
1.87E-01	3.85E+02	5.75E+00	8.69E-01
6.22E-02	5.73E+02	3.22E+00	8.22E-01
1.71E-02	3.92E+02	1.53E+00	7.01E-01
1.70E-02	3.25E+02	1.89E+00	6.16E-01
3.63E-01	5.29E+02	2.07E+00	8.44E-01
4.44E-01	2.02E+02	3.12E+00	8.65E-01
5.31E-03	2.40E+02	2.38E+00	2.26E-01
4.72E-02	1.95E+02	3.86E+00	5.99E-01
3.22E-03	3.18E+02	2.06E+00	1.92E-01
1.26E-03	1.87E+02	1.01E+00	8.82E-02
3.57E-01	2.59E+02	7.38E+00	8.83E-01
2.29E-01	3.93E+02	1.06E+00	8.02E-01
1.28E-01	3.58E+02	1.66E+00	7.92E-01
2.40E-03	2.14E+02	2.49E+00	7.35E-02
5.98E-02	3.67E+02	6.87E+00	7.85E-01
1.34E-01	1.71E+02	1.75E+00	8.15E-01
1.21E-02	2.17E+02	2.82E+00	3.09E-01
6.15E-02	2.59E+02	7.56E+00	6.39E-01
9.31E-03	2.20E+02	4.81E+00	1.82E-01
2.37E-02	4.80E+02	2.83E+00	7.60E-01
3.88E-01	4.75E+02	1.68E+00	8.38E-01
4.54E-02	3.84E+02	2.49E+00	8.41E-01
9.32E-03	1.64E+02	1.29E+00	2.46E-01
1.12E-01	4.63E+02	3.35E+00	8.76E-01
3.76E-01	1.86E+02	8.57E+00	8.48E-01
7.59E-02	1.60E+02	3.55E+00	6.36E-01
2.14E-02	1.84E+02	6.29E+00	2.12E-01
4.03E-01	5.29E+02	2.22E+00	8.51E-01
4.50E-02	5.89E+02	5.29E+00	8.31E-01
2.53E-03	1.62E+02	1.49E+00	6.09E-02
1.38E-03	4.97E+02	2.76E+00	1.37E-01
1.24E-01	4.19E+02	2.27E+00	8.14E-01
2.82E-03	3.71E+02	2.98E+00	1.61E-01
4.93E-01	3.16E+02	8.34E+00	9.05E-01
5.82E-03	2.93E+02	1.04E+00	4.69E-01
7.16E-02	4.30E+02	2.93E+00	8.50E-01
2.06E-01	4.54E+02	3.43E+00	8.67E-01
1.91E-01	1.50E+02	1.82E+00	8.17E-01
5.14E-02	3.03E+02	2.85E+00	7.94E-01
1.31E-03	5.32E+02	1.08E+00	2.07E-01
2.54E-01	3.41E+02	1.24E+00	8.00E-01
1.56E-02	4.01E+02	5.70E+00	4.92E-01
8.83E-02	2.04E+02	3.60E+00	7.64E-01
1.92E-02	2.71E+02	4.66E+00	4.51E-01
4.62E-03	2.88E+02	4.83E+00	1.54E-01
3.77E-01	2.18E+02	1.43E+00	7.84E-01
4.81E-02	5.84E+02	1.66E+00	8.07E-01
2.44E-03	5.94E+02	1.32E+00	3.26E-01
2.27E-02	3.72E+02	6.72E+00	5.24E-01
2.45E-03	1.81E+02	2.22E+00	6.64E-02
1.05E-02	1.70E+02	5.18E+00	1.10E-01
2.12E-03	3.49E+02	4.20E+00	1.03E-01
1.04E-03	5.70E+02	5.26E+00	7.04E-02
1.64E-01	3.70E+02	2.41E+00	8.56E-01
6.78E-03	3.89E+02	4.14E+00	3.12E-01
9.20E-02	4.83E+02	2.42E+00	8.29E-01
2.40E-03	2.50E+02	2.03E+00	1.37E-01
2.07E-01	1.85E+02	7.00E+00	8.16E-01
3.01E-01	4.31E+02	9.24E+00	8.81E-01
1.32E-03	3.04E+02	1.39E+00	1.45E-01
2.79E-02	3.46E+02	1.19E+00	7.21E-01
1.39E-03	2.42E+02	5.17E+00	2.60E-02
1.19E-02	1.70E+02	2.05E+00	2.53E-01
2.34E-02	5.69E+02	4.68E+00	7.54E-01
1.44E-03	3.54E+02	2.79E+00	1.30E-01
3.16E-02	3.31E+02	3.61E+00	7.38E-01
1.44E-01	1.70E+02	9.86E+00	5.74E-01
3.57E-02	4.16E+02	5.94E+00	7.45E-01
3.47E-03	1.70E+02	4.62E+00	4.72E-02
1.22E-03	1.98E+02	4.25E+00	2.40E-02
4.06E-02	5.73E+02	3.22E+00	8.14E-01
2.38E-03	1.56E+02	2.19E+00	4.23E-02
1.22E-01	4.02E+02	2.66E+00	8.66E-01
2.61E-02	5.70E+02	3.12E+00	7.83E-01
9.33E-02	4.55E+02	4.66E+00	8.24E-01
7.06E-02	2.59E+02	3.85E+00	8.20E-01
4.11E-01	1.97E+02	2.31E+00	8.12E-01
3.77E-01	5.67E+02	3.57E+00	8.57E-01
1.38E-03	1.99E+02	3.35E+00	3.67E-02
1.30E-01	2.14E+02	1.58E+00	7.67E-01
2.37E-03	2.94E+02	2.43E+00	1.31E-01
6.39E-03	4.84E+02	1.94E+00	4.95E-01
2.64E-03	3.69E+02	1.08E+00	3.02E-01
1.29E-03	4.07E+02	2.28E+00	1.68E-01
2.76E-02	3.05E+02	7.38E+00	4.74E-01
4.43E-01	1.52E+02	8.15E+00	8.35E-01
5.69E-02	2.27E+02	6.26E+00	6.18E-01
3.62E-01	1.92E+02	4.54E+00	8.54E-01
7.69E-03	4.25E+02	3.50E+00	3.97E-01
1.83E-02	4.69E+02	3.17E+00	7.51E-01
1.68E-03	4.28E+02	4.48E+00	6.39E-02
4.60E-02	1.96E+02	9.36E+00	3.42E-01
6.22E-03	2.58E+02	3.22E+00	2.20E-01
2.81E-03	4.23E+02	2.14E+00	2.31E-01
4.57E-01	2.12E+02	1.34E+00	8.27E-01
1.09E-03	2.66E+02	5.13E+00	3.05E-02
1.85E-03	4.79E+02	9.00E+00	5.86E-02
1.67E-03	3.24E+02	1.75E+00	1.30E-01
3.15E-02	1.82E+02	1.36E+00	6.24E-01
1.72E-01	3.87E+02	3.80E+00	8.71E-01
6.57E-02	5.95E+02	6.79E+00	8.59E-01
2.68E-01	5.95E+02	2.33E+00	8.35E-01
3.91E-02	5.66E+02	1.36E+00	8.07E-01
4.06E-03	5.78E+02	2.63E+00	3.96E-01
1.48E-01	2.76E+02	2.85E+00	7.90E-01
5.02E-03	2.03E+02	3.51E+00	1.14E-01
1.38E-01	2.94E+02	6.10E+00	8.63E-01
3.24E-02	5.67E+02	3.06E+00	8.12E-01
