# Supplementary material for: Mitochondrial mRNA localization is governed by translation kinetics and spatial transport
Source: PLoS Comput Biol. 2022 Aug 19;18(8):e1010413. doi: 10.1371/journal.pcbi.1010413 (PMC9432724; doi:10.1371/journal.pcbi.1010413)
Supplement: S1 File — Data files and accompanying text files, as well as Matlab programs to create each plot. (ZIP) [file pcbi.1010413.s005.zip › Fig1e/make_Fig1e.m]

clear all;
close all;

data_FromTable = readtable('data_Fig1e.csv');
beta = data_FromTable.Var1.*(data_FromTable.Var2-100)./data_FromTable.Var3;

semilogx(beta,data_FromTable.Var4,'k.');
set(gca,'fontsize',16)
xlabel('\beta','Fontsize',22);
ylabel('Fraction of time binding competent','Fontsize',20);
xlim([1e-2 1.5e2]);
yticks([0 0.2 0.4 0.6 0.8 1]);
box off
