# Supplementary material for: Mitochondrial mRNA localization is governed by translation kinetics and spatial transport
Source: PLoS Comput Biol. 2022 Aug 19;18(8):e1010413. doi: 10.1371/journal.pcbi.1010413 (PMC9432724; doi:10.1371/journal.pcbi.1010413)
Supplement: S1 File — Data files and accompanying text files, as well as Matlab programs to create each plot. (ZIP) [file pcbi.1010413.s005.zip › Fig1fg/make_Fig1fg.m]

clear all;
close all;
clc;

data_10 = readtable('10.csv');
data_50 = readtable('50.csv');
data_250 = readtable('250.csv');

semilogx(data_10.Var1,data_10.Var2,'k','Linewidth',4);
hold on
semilogx(data_50.Var1,data_50.Var2,'--k','Linewidth',4);
semilogx(data_250.Var1,data_250.Var2,':k','Linewidth',4);
ylim([0 1]);
set(gca,'fontsize',16)
xlim([0.95*min(data_10.Var1), 1.05*max(data_10.Var1)]);
xlabel('Initiation rate (s^{-1})','Fontsize',22);
ylabel('Localized fraction','Fontsize',22);
legend('k_{elong} = 10 s^{-1}','k_{elong} = 50 s^{-1}','k_{elong} = 250 s^{-1}','Fontsize',18);
box off
legend boxoff

figure
semilogx(data_10.Var3,data_10.Var2,'k','Linewidth',4);
hold on
semilogx(data_50.Var3,data_50.Var2,'--k','Linewidth',4);
semilogx(data_250.Var3,data_250.Var2,':k','Linewidth',4);
ylim([0 1]);
set(gca,'fontsize',16);
xlim([0.1 10]);
xlabel('\beta','Fontsize',22);
ylabel('Localized fraction','Fontsize',22);
legend('k_{elong} = 10 s^{-1}','k_{elong} = 50 s^{-1}','k_{elong} = 250 s^{-1}','Fontsize',18);
legend boxoff
box off
yticks([0 0.2 0.4 0.6 0.8 1]);
