# Supplementary material for: Mitochondrial mRNA localization is governed by translation kinetics and spatial transport
Source: PLoS Comput Biol. 2022 Aug 19;18(8):e1010413. doi: 10.1371/journal.pcbi.1010413 (PMC9432724; doi:10.1371/journal.pcbi.1010413)
Supplement: S1 File — Data files and accompanying text files, as well as Matlab programs to create each plot. (ZIP) [file pcbi.1010413.s005.zip › Fig1fg/50.csv]

3.25E-03	9.77E-02	1.95E-02
1.03E-02	1.06E-01	6.17E-02
3.25E-02	1.33E-01	1.95E-01
1.03E-01	2.55E-01	6.17E-01
3.25E-01	5.62E-01	1.95E+00
1.03E+00	8.86E-01	6.17E+00
3.25E+00	8.74E-01	1.95E+01
1.03E+01	8.86E-01	6.17E+01
