# Supplementary material for: Mitochondrial mRNA localization is governed by translation kinetics and spatial transport
Source: PLoS Comput Biol. 2022 Aug 19;18(8):e1010413. doi: 10.1371/journal.pcbi.1010413 (PMC9432724; doi:10.1371/journal.pcbi.1010413)
Supplement: S1 File — Data files and accompanying text files, as well as Matlab programs to create each plot. (ZIP) [file pcbi.1010413.s005.zip › Fig1fg/250.csv]

3.25E-03	9.28E-02	3.90E-03
1.03E-02	9.71E-02	1.23E-02
3.25E-02	9.47E-02	3.90E-02
1.03E-01	1.02E-01	1.23E-01
3.25E-01	1.29E-01	3.90E-01
1.03E+00	2.41E-01	1.23E+00
3.25E+00	7.25E-01	3.90E+00
1.03E+01	8.94E-01	1.23E+01
3.25E+01	8.91E-01	3.90E+01
