# Supplementary material for: Mitochondrial mRNA localization is governed by translation kinetics and spatial transport
Source: PLoS Comput Biol. 2022 Aug 19;18(8):e1010413. doi: 10.1371/journal.pcbi.1010413 (PMC9432724; doi:10.1371/journal.pcbi.1010413)
Supplement: S1 File — Data files and accompanying text files, as well as Matlab programs to create each plot. (ZIP) [file pcbi.1010413.s005.zip › Fig1fg/10.csv]

3.25E-03	1.55E-01	9.76E-02
1.03E-02	2.33E-01	3.09E-01
3.25E-02	4.84E-01	9.76E-01
1.03E-01	8.00E-01	3.09E+00
3.25E-01	8.91E-01	9.76E+00
1.03E+00	8.53E-01	3.09E+01
3.25E+00	8.49E-01	9.76E+01
