# Supplementary material for: Mitochondrial mRNA localization is governed by translation kinetics and spatial transport
Source: PLoS Comput Biol. 2022 Aug 19;18(8):e1010413. doi: 10.1371/journal.pcbi.1010413 (PMC9432724; doi:10.1371/journal.pcbi.1010413)
Supplement: S1 File — Data files and accompanying text files, as well as Matlab programs to create each plot. (ZIP) [file pcbi.1010413.s005.zip › Fig1fg/readme.txt]

Data for elongation rate of 10/s in 10.csv, for elongation rate of 50/s in 50.csv, and for elongation rate of 250/s in 250.csv.
In each, first column is initiation rate, second column is localized fraction, and third column is beta

Make figure using make_Fig1fg.m
