# Supplementary material for: Mitochondrial mRNA localization is governed by translation kinetics and spatial transport
Source: PLoS Comput Biol. 2022 Aug 19;18(8):e1010413. doi: 10.1371/journal.pcbi.1010413 (PMC9432724; doi:10.1371/journal.pcbi.1010413)
Supplement: S1 File — Data files and accompanying text files, as well as Matlab programs to create each plot. (ZIP) [file pcbi.1010413.s005.zip › Fig2a/ConstitutiveRiboOcc.csv]

Name	RiboOcc
MIS1	1.087409788
DLD1	0.848809351
YME1	0.674115359
OM45	0.536998442
ARG7	0.734008552
NFS1	1.315175262
AIM9	1.159295716
MDJ1	0.717013129
AIM45	0.689600578
LIP5	0.527389188
LEU4	1.341712491
CCP1	0.977303937
YOR356W	0.817764795
NDE1	1.005376758
TIM50	1.423794044
ATP10	1.136149481
TRR2	0.368993349
LYS4	0.926660125
PTC5	0.614303045
POS5	0.583750092
AFG1	0.563626728
SHM1	1.676445903
GCV1	0.366363206
HEM1	2.362561566
ARG5,6	0.875272967
HEM14	0.515768073
FMT1	1.600937905
01-Oct-2018	0.585884651
PET9	2.121100362
IDP1	1.474806082
YGR031W	0.566936314
MCX1	0.766264044
TOM70	1.038875673
YKR070W	0.553406144
MDL2	0.644063959
LEU9	0.718129877
ALO1	1.463282936
COQ4	0.474628126
GUT2	1.080972243
ATM1	1.116107153
ILV1	1.187003859
TOM71	0.739214515
FMP40	0.637964062
AIM46	0.49542067
MIR1	2.086066398
CEM1	0.450172436
PAD1	0.501522051
OMA1	0.36318135
COQ2	0.483991476
B3	0.925436295
MDL1	0.557504503
YGR012W	0.560383206
YOR022C	0.540734245
MTF1	0.388119557
SCM4	0.799875353
MMT1	0.535005941
YDL119C	0.379878201
MGR1	1.744539203
PKP1	0.56807474
CAF4	0.401989574
PIC2	0.339369325
PET127	0.462459085
MNE1	0.431372263
FMP41	0.754634589
AIM18	0.4613805
YPL109C	0.494470372
DIC1	0.444131161
MDM10	0.444424403
YDL027C	0.415309589
YSC83	0.362730763
