# Supplementary material for: Mitochondrial mRNA localization is governed by translation kinetics and spatial transport
Source: PLoS Comput Biol. 2022 Aug 19;18(8):e1010413. doi: 10.1371/journal.pcbi.1010413 (PMC9432724; doi:10.1371/journal.pcbi.1010413)
Supplement: S1 File — Data files and accompanying text files, as well as Matlab programs to create each plot. (ZIP) [file pcbi.1010413.s005.zip › Fig2a/make_Fig2a_main.m]

clear all;
close all;
clc;

ConditionalData = readtable('ConditionalData.csv');
Initiation_conditional = ConditionalData.Initiation;
Length_conditional = ConditionalData.aaLength;
Elongation_conditional = ConditionalData.Elongation;

beta_conditional = Initiation_conditional.*(Length_conditional - 100)./Elongation_conditional;

beta_conditional = sort(beta_conditional);
for i=1:length(beta_conditional)
    cumulativedist_conditional(i) = i/length(beta_conditional);
end

plot(beta_conditional,cumulativedist_conditional,'b','Linewidth',3);
hold on


ConstitutiveData = readtable('ConstitutiveData.csv');
Initiation_constitutive = ConstitutiveData.Initiation;
Length_constitutive = ConstitutiveData.aaLength;
Elongation_constitutive = ConstitutiveData.Elongation;

beta_constitutive = Initiation_constitutive.*(Length_constitutive - 100)./Elongation_constitutive;

beta_constitutive = sort(beta_constitutive);
for i=1:length(beta_constitutive)
    cumulativedist_constitutive(i) = i/length(beta_constitutive);
end

plot(beta_constitutive,cumulativedist_constitutive,'r','Linewidth',3);
xlim([0 25]);
set(gca,'fontsize',14)
xlabel('\beta','Fontsize',20);
ylabel('Cumulative distribution','Fontsize',20);
legend('Conditional','Constitutive','Fontsize',18);
legend boxoff
box off
yticks([0 0.2 0.4 0.6 0.8 1]);
