# Supplementary material for: Mitochondrial mRNA localization is governed by translation kinetics and spatial transport
Source: PLoS Comput Biol. 2022 Aug 19;18(8):e1010413. doi: 10.1371/journal.pcbi.1010413 (PMC9432724; doi:10.1371/journal.pcbi.1010413)
Supplement: S1 File — Data files and accompanying text files, as well as Matlab programs to create each plot. (ZIP) [file pcbi.1010413.s005.zip › Fig2a/make_Fig2a_inset.m]

clear all;
close all;
clc;

ConditionalData = readtable('ConditionalRiboOcc.csv');
RiboOcc_conditional = ConditionalData.RiboOcc;

ConstitutiveData = readtable('ConstitutiveRiboOcc.csv');
RiboOcc_constitutive = ConstitutiveData.RiboOcc;

RiboOcc_conditional = sort(RiboOcc_conditional);
RiboOcc_constitutive = sort(RiboOcc_constitutive);

for i=1:length(RiboOcc_conditional)
    cumulativedist_conditional(i) = i/length(RiboOcc_conditional);
end
for i=1:length(RiboOcc_constitutive)
    cumulativedist_constitutive(i) = i/length(RiboOcc_constitutive);
end

figure
plot(RiboOcc_conditional,cumulativedist_conditional,'b','Linewidth',5);
hold on
plot(RiboOcc_constitutive,cumulativedist_constitutive,'r','Linewidth',5);
set(gca,'fontsize',18)
xlabel('Ribosome occupancy','Fontsize',24);
ylabel('Cumulative distribution','Fontsize',24);
legend('Conditional','Constitutive');
box off
