# Supplementary material for: Mitochondrial mRNA localization is governed by translation kinetics and spatial transport
Source: PLoS Comput Biol. 2022 Aug 19;18(8):e1010413. doi: 10.1371/journal.pcbi.1010413 (PMC9432724; doi:10.1371/journal.pcbi.1010413)
Supplement: S1 File — Data files and accompanying text files, as well as Matlab programs to create each plot. (ZIP) [file pcbi.1010413.s005.zip › Fig2a/readme.txt]

For main plot:
Data for conditional genes is in ConditionalData.csv and data for constitutive genes is in ConstitutiveData.csv
In each, first column is gene name, second is initiation rate, third column is length, and fourth column is elongation rate

Make figure using make_Fig2a_main.m


For inset:
Data for conditional genes is in ConditionalRiboOcc.csv and data for constitutive genes is in ConstitutiveRiboOcc.csv

Make figure using make_Fig2a_inset.m
