# Supplementary material for: Mitochondrial mRNA localization is governed by translation kinetics and spatial transport
Source: PLoS Comput Biol. 2022 Aug 19;18(8):e1010413. doi: 10.1371/journal.pcbi.1010413 (PMC9432724; doi:10.1371/journal.pcbi.1010413)
Supplement: S1 File — Data files and accompanying text files, as well as Matlab programs to create each plot. (ZIP) [file pcbi.1010413.s005.zip › Fig2a/ConditionalRiboOcc.csv]

Name	RiboOcc
ACH1	0.917801535
COR1	1.423416016
ETR1	0.784872783
ATP3	1.07430572
PRD1	1.181313916
GGC1	0.711791045
KGD2	1.273247566
LPD1	1.194169543
PHB2	0.651940928
LSC2	0.814597741
BIO2	0.58087776
AIM17	0.951748256
PUT2	1.038608232
HTD2	0.294864423
BAT1	1.22414237
LYS12	0.503249395
KGD1	2.418243367
ILV3	1.532923627
ATP2	1.561791487
MGM101	0.669647292
CCE1	0.382093583
SDH2	0.642821417
MAS1	0.619477026
LIP2	0.593034088
ACO1	1.787494804
SSQ1	0.7000517
COQ5	0.638783741
NDI1	0.980937803
MTG1	0.351072954
ILV2	1.897215863
YHM2	0.727160721
IDH1	1.190865786
CIT1	0.787323648
ARG8	0.443365079
CYT1	1.157562498
IDH2	1.132308189
HEM15	0.980293784
ALD4	2.02456712
ATP4	0.621965865
ODC1	0.517513114
FUM1	1.293276537
FUN14	0.861380125
PTH2	0.43837637
ECM31	0.48607849
YHR003C	0.447295322
ACO2	0.86954988
YJR111C	0.624707063
YKL027W	0.385522181
COQ10	0.651772273
NGL1	0.462441008
PDH1	0.523778899
NCA2	0.441780002
