# Supplementary material for: Mitochondrial mRNA localization is governed by translation kinetics and spatial transport
Source: PLoS Comput Biol. 2022 Aug 19;18(8):e1010413. doi: 10.1371/journal.pcbi.1010413 (PMC9432724; doi:10.1371/journal.pcbi.1010413)
Supplement: S1 File — Data files and accompanying text files, as well as Matlab programs to create each plot. (ZIP) [file pcbi.1010413.s005.zip › Fig2b/make_Fig2b.m]

clear all;
close all;
clc;

data_conditional_FromTable = readtable('ConditionalLocalizations.csv');
data_constitutive_FromTable = readtable('ConstitutiveLocalizations.csv');
data_conditional = data_conditional_FromTable.Var1;
data_constitutive = data_constitutive_FromTable.Var1;

typename(1) = {'Conditional'};
localization = [data_conditional; data_constitutive];
typename(1:length(data_conditional)) = {'Conditional'};
typename(1+length(data_conditional):length(data_constitutive) + length(data_conditional)) = {'Constitutive'};

cmap = [1 0 1; 0.4660 0.6740 0.1880];

figure
violinplot(localization,typename,'ViolinColor',[0 0 1; 1 0 0]);
set(gca,'fontsize',14)
ylabel('Localized fraction', 'Fontsize',20);
yticks([0 0.2 0.4 0.6 0.8 1]);
ax = gca;
ax.XAxis.FontSize = 20;
