# Supplementary material for: Mitochondrial mRNA localization is governed by translation kinetics and spatial transport
Source: PLoS Comput Biol. 2022 Aug 19;18(8):e1010413. doi: 10.1371/journal.pcbi.1010413 (PMC9432724; doi:10.1371/journal.pcbi.1010413)
Supplement: S1 File — Data files and accompanying text files, as well as Matlab programs to create each plot. (ZIP) [file pcbi.1010413.s005.zip › Fig2b/readme.txt]

Input data for conditional genes is in ConditionalData.csv and data for constitutive genes is in ConstitutiveData.csv
In each, first column is gene name, second is initiation rate, third column is length, and fourth column is elongation rate

Localized fraction data is in ConditionalLocalizations.csv and ConstitutiveLocalizations.csv. This localization data is in the same order as the genes in the input data files.

Make figure using make_Fig2b.m
