# Supplementary material for: Mitochondrial mRNA localization is governed by translation kinetics and spatial transport
Source: PLoS Comput Biol. 2022 Aug 19;18(8):e1010413. doi: 10.1371/journal.pcbi.1010413 (PMC9432724; doi:10.1371/journal.pcbi.1010413)
Supplement: S1 File — Data files and accompanying text files, as well as Matlab programs to create each plot. (ZIP) [file pcbi.1010413.s005.zip › Fig2c/make_Fig2c.m]

clear all;
close all;
clc;

data_atp3_FromTable = readtable('loc_atp3.csv');
data_tim50_FromTable = readtable('loc_tim50.csv');
data_atp3(:,1) = data_atp3_FromTable.Var1;
data_atp3(:,2) = data_atp3_FromTable.Var2;
data_tim50(:,1) = data_tim50_FromTable.Var1;
data_tim50(:,2) = data_tim50_FromTable.Var2;

data_atp3expt_FromTable = readtable('atp3_expt.csv');
data_tim50expt_FromTable = readtable('tim50_expt.csv');
atp3_expt(:,1) = data_atp3expt_FromTable.Var1;
atp3_expt(:,2) = data_atp3expt_FromTable.Var2;
tim50_expt(:,1) = data_tim50expt_FromTable.Var1;
tim50_expt(:,2) = data_tim50expt_FromTable.Var2;

plot(data_tim50(:,1),data_tim50(:,2),'Linewidth',3,'color',[1 100/168 50/168]);
hold on
plot(data_tim50(:,1),data_atp3(:,2),'Linewidth',3,'color',[0.4940 0.1840 0.5560]);
plot(atp3_expt(:,1),atp3_expt(:,2),':o','color',[0.4940 0.1840 0.5560],'Linewidth',3);
semilogx(tim50_expt(:,1),tim50_expt(:,2),':o','color',[1 100/168 50/168],'Linewidth',3);
set(gca,'fontsize',14)
xlabel('Mitochondrial volume fraction','Fontsize',20);
ylabel('Localized fraction','Fontsize',20);
ylim([0 1]);
legend('Model TIM50','Model ATP3','Expt TIM50','Expt ATP3','Fontsize',18);
legend boxoff
box off
yticks([0 0.2 0.4 0.6 0.8 1]);
xticks([0 0.05 0.1 0.15]);
