# Supplementary material for: Mitochondrial mRNA localization is governed by translation kinetics and spatial transport
Source: PLoS Comput Biol. 2022 Aug 19;18(8):e1010413. doi: 10.1371/journal.pcbi.1010413 (PMC9432724; doi:10.1371/journal.pcbi.1010413)
Supplement: S1 File — Data files and accompanying text files, as well as Matlab programs to create each plot. (ZIP) [file pcbi.1010413.s005.zip › Fig2c/readme.txt]

Atp3 model localization data is in loc_atp3.csv, Tim50 model localization data is in loc_tim50.csv. First column is mitochondrial volume fraction and second column is localized fraction.
Atp3 experimental localization data is in atp3_expt.csv and Tim50 experiment localization data is in tim50_expt.csv. First column is mitochondrial volume fraction and second column is localized fraction.

Make figure using make_Fig2c.m
