# Supplementary material for: Mitochondrial mRNA localization is governed by translation kinetics and spatial transport
Source: PLoS Comput Biol. 2022 Aug 19;18(8):e1010413. doi: 10.1371/journal.pcbi.1010413 (PMC9432724; doi:10.1371/journal.pcbi.1010413)
Supplement: S1 File — Data files and accompanying text files, as well as Matlab programs to create each plot. (ZIP) [file pcbi.1010413.s005.zip › Fig3ab/make_Fig3ab.m]

clear all;
close all;

lengthmts = 100;

%conditional numbers
lengthmrna_conditional = 393;
kelong_conditional = 14.5086;
kinit_conditional = 0.3253;

%constitutive numbers
lengthmrna_constitutive = 483;
kelong_constitutive = 7.7468;
kinit_constitutive = 0.1259;

maturationtimes = linspace(1,1000,1000);

for i=1:length(maturationtimes)
    kfold = 1/maturationtimes(i);
    
    Tmax_conditional = (lengthmrna_conditional - lengthmts)/kelong_conditional;
    survival_conditional(i) = exp(-kfold*Tmax_conditional);
    top_conditional(i) = (1/kfold)*(1 - exp(-kfold*Tmax_conditional)*(kfold*Tmax_conditional + 1));
    bottom_conditional(i) = 1 - exp(-kfold*Tmax_conditional);
    mean_texpose_conditional(i) = (1 - survival_conditional(i))*(Tmax_conditional - top_conditional(i)/bottom_conditional(i));
    beta_conditional(i) = (kinit_conditional/kelong_conditional)*(lengthmrna_conditional - lengthmts - (kelong_conditional/kfold)*(1 - exp(-(kfold/kelong_conditional)*(lengthmrna_conditional - lengthmts))));
    
    Tmax_constitutive = (lengthmrna_constitutive - lengthmts)/kelong_constitutive;
    survival_constitutive(i) = exp(-kfold*Tmax_constitutive);
    top_constitutive(i) = (1/kfold)*(1 - exp(-kfold*Tmax_constitutive)*(kfold*Tmax_constitutive + 1));
    bottom_constitutive(i) = 1 - exp(-kfold*Tmax_constitutive);
    mean_texpose_constitutive(i) = (1 - survival_constitutive(i))*(Tmax_constitutive - top_constitutive(i)/bottom_constitutive(i));
    beta_constitutive(i) = (kinit_constitutive/kelong_constitutive)*(lengthmrna_constitutive - lengthmts - (kelong_constitutive/kfold)*(1 - exp(-(kfold/kelong_constitutive)*(lengthmrna_constitutive - lengthmts))));
end

D = 0.1;
R_mt = 0.35 + 0.025;

mvf = 0.04/0.8;
tuberadius = R_mt/sqrt(mvf);
searchtime_04 = (tuberadius^4/(2*D*(tuberadius^2 - R_mt^2)))*log(tuberadius/R_mt) - ((3*tuberadius^2 - R_mt^2)/(8*D));

mvf = 0.12/0.8;
tuberadius = R_mt/sqrt(mvf);
searchtime_12 = (tuberadius^4/(2*D*(tuberadius^2 - R_mt^2)))*log(tuberadius/R_mt) - ((3*tuberadius^2 - R_mt^2)/(8*D));

figure
semilogx(maturationtimes,mean_texpose_conditional,'b','Linewidth',3);
hold on
semilogx(maturationtimes,mean_texpose_constitutive,'r','Linewidth',3);
semilogx(maturationtimes,searchtime_04*ones(1,length(maturationtimes)),'k:','Linewidth',2)
semilogx(maturationtimes,searchtime_12*ones(1,length(maturationtimes)),'k--','Linewidth',3)
set(gca,'fontsize',14)
xlabel('Maturation time (s)','Fontsize',20);
ylabel('Mean exposure time, t_{expo,mature} (s)','Fontsize',20);
legend('Conditional','Constitutive','4% mvf search time','12% mvf search time','Fontsize',18);
legend boxoff
box off
yticks([0 10 20 30 40 50]);


figure
semilogx(maturationtimes,beta_conditional,'b','Linewidth',3);
hold on
semilogx(maturationtimes,beta_constitutive,'r','Linewidth',3);
set(gca,'fontsize',14)
xlabel('Maturation time (s)','Fontsize',20);
ylabel('\beta_{mature}','Fontsize',20);
legend('Conditional','Constitutive','Fontsize',18);
legend boxoff
box off
