# Supplementary material for: Mitochondrial mRNA localization is governed by translation kinetics and spatial transport
Source: PLoS Comput Biol. 2022 Aug 19;18(8):e1010413. doi: 10.1371/journal.pcbi.1010413 (PMC9432724; doi:10.1371/journal.pcbi.1010413)
Supplement: S1 File — Data files and accompanying text files, as well as Matlab programs to create each plot. (ZIP) [file pcbi.1010413.s005.zip › Fig3c/make_Fig3c.m]

clear all;
close all;

data_conditional_table = readtable('ConditionalModelData.csv');
data_constitutive_table = readtable('ConstitutiveModelData.csv');
data_conditional(:,1) = data_conditional_table.Var1;
data_conditional(:,2) = data_conditional_table.Var2;
data_constitutive(:,1) = data_constitutive_table.Var1;
data_constitutive(:,2) = data_constitutive_table.Var2;

semilogx(1./data_conditional(:,1),data_conditional(:,2),'b','linewidth',3);
hold on
semilogx(1./data_constitutive(:,1),data_constitutive(:,2),'r','linewidth',3);
semilogx(1./data_conditional(:,1),0.55*(data_conditional(:,2)./data_conditional(:,2)),':b','Linewidth',3);
semilogx(1./data_conditional(:,1),0.77*(data_conditional(:,2)./data_conditional(:,2)),':r','Linewidth',3);
semilogx([40 40],[0 1],'k--','Linewidth',3);
set(gca,'fontsize',16)
xlabel('Maturation time (s)','fontsize',20);
ylabel('Localized fraction','fontsize',20);
legend('Cond. model','Const. model','Cond. expt. median','Const. expt. median','fontsize',18);
yticks([0 0.2 0.4 0.6 0.8 1]);
ylim([0 1]);
legend boxoff
box off
