# Supplementary material for: Mitochondrial mRNA localization is governed by translation kinetics and spatial transport
Source: PLoS Comput Biol. 2022 Aug 19;18(8):e1010413. doi: 10.1371/journal.pcbi.1010413 (PMC9432724; doi:10.1371/journal.pcbi.1010413)
Supplement: S1 File — Data files and accompanying text files, as well as Matlab programs to create each plot. (ZIP) [file pcbi.1010413.s005.zip › Fig3c/ConstitutiveModelData.csv]

1.00E-03	1.67E-01
1.58E-03	2.10E-01
2.51E-03	2.79E-01
3.98E-03	3.65E-01
6.31E-03	4.36E-01
1.00E-02	5.70E-01
1.58E-02	6.88E-01
2.51E-02	7.74E-01
3.98E-02	8.11E-01
6.31E-02	8.20E-01
1.00E-01	8.31E-01
1.58E-01	8.31E-01
2.51E-01	8.77E-01
3.98E-01	8.78E-01
6.31E-01	8.40E-01
1.00E+00	8.62E-01
