# Supplementary material for: Mitochondrial mRNA localization is governed by translation kinetics and spatial transport
Source: PLoS Comput Biol. 2022 Aug 19;18(8):e1010413. doi: 10.1371/journal.pcbi.1010413 (PMC9432724; doi:10.1371/journal.pcbi.1010413)
Supplement: S1 File — Data files and accompanying text files, as well as Matlab programs to create each plot. (ZIP) [file pcbi.1010413.s005.zip › Fig3c/readme.txt]

Conditional localization data is in ConditionalModelData.csv, constitutive localization data is in ConstitutiveModelData.csv. First column is maturation rate, second column is localized fraction.

Make figure using make_Fig3c.m
