# Supplementary material for: Mitochondrial mRNA localization is governed by translation kinetics and spatial transport
Source: PLoS Comput Biol. 2022 Aug 19;18(8):e1010413. doi: 10.1371/journal.pcbi.1010413 (PMC9432724; doi:10.1371/journal.pcbi.1010413)
Supplement: S1 File — Data files and accompanying text files, as well as Matlab programs to create each plot. (ZIP) [file pcbi.1010413.s005.zip › Fig3c/ConditionalModelData.csv]

1.00E-03	1.11E-01
1.58E-03	1.38E-01
2.51E-03	1.57E-01
3.98E-03	1.85E-01
6.31E-03	2.45E-01
1.00E-02	3.27E-01
1.58E-02	4.03E-01
2.51E-02	5.07E-01
3.98E-02	6.54E-01
6.31E-02	7.61E-01
1.00E-01	8.11E-01
1.58E-01	8.48E-01
2.51E-01	8.74E-01
3.98E-01	8.92E-01
6.31E-01	8.29E-01
1.00E+00	8.86E-01
