# Supplementary material for: Mitochondrial mRNA localization is governed by translation kinetics and spatial transport
Source: PLoS Comput Biol. 2022 Aug 19;18(8):e1010413. doi: 10.1371/journal.pcbi.1010413 (PMC9432724; doi:10.1371/journal.pcbi.1010413)
Supplement: S1 File — Data files and accompanying text files, as well as Matlab programs to create each plot. (ZIP) [file pcbi.1010413.s005.zip › Fig3de/make_Fig3de.m]

clear all;
close all;
clc;

ConditionalData = readtable('ConditionalData.csv');
Initiation_conditional = ConditionalData.Initiation;
Length_conditional = ConditionalData.aaLength;
Elongation_conditional = ConditionalData.Elongation;

for i=1:length(Length_conditional)
    cumulativedist_conditional(i) = i/length(Length_conditional);
end

ConstitutiveData = readtable('ConstitutiveData.csv');
Initiation_constitutive = ConstitutiveData.Initiation;
Length_constitutive = ConstitutiveData.aaLength;
Elongation_constitutive = ConstitutiveData.Elongation;

for i=1:length(Length_constitutive)
    cumulativedist_constitutive(i) = i/length(Length_constitutive);
end


lengthmts = 100;
kfold = 1/40;
for i=1:length(Initiation_conditional)
    kinit = Initiation_conditional(i);
    kelong = Elongation_conditional(i);
    lengthmrna = Length_conditional(i);
    beta_conditional_fold(i) = (kinit/kelong)*(lengthmrna - lengthmts - (kelong/kfold)*(1 - exp(-(kfold/kelong)*(lengthmrna - lengthmts))));
end
beta_conditional_fold = sort(beta_conditional_fold);

for i=1:length(Initiation_constitutive)
    kinit = Initiation_constitutive(i);
    kelong = Elongation_constitutive(i);
    lengthmrna = Length_constitutive(i);
    beta_constitutive_fold(i) = (kinit/kelong)*(lengthmrna - lengthmts - (kelong/kfold)*(1 - exp(-(kfold/kelong)*(lengthmrna - lengthmts))));
end
beta_constitutive_fold = sort(beta_constitutive_fold);


figure
plot(beta_conditional_fold,cumulativedist_conditional,'b','Linewidth',3);
hold on
plot(beta_constitutive_fold,cumulativedist_constitutive,'r','Linewidth',3);
xlim([0 10]);
set(gca,'fontsize',14)
xlabel('\beta_{mature}','Fontsize',20);
ylabel('Cumulative distribution','Fontsize',20);
legend('Conditional','Constitutive','Fontsize',18);
legend boxoff
box off
yticks([0 0.2 0.4 0.6 0.8 1]);


for i=1:length(Initiation_conditional)
    kinit = Initiation_conditional(i);
    kelong = Elongation_conditional(i);
    lengthmrna = Length_conditional(i);
    Tmax = (lengthmrna - lengthmts)/kelong;
    survival(i) = exp(-kfold*Tmax);
    top(i) = (1/kfold)*(1 - exp(-kfold*Tmax)*(kfold*Tmax + 1));
    bottom(i) = 1 - exp(-kfold*Tmax);
    mean_texpose_conditional(i) = (1 - survival(i))*(Tmax - top(i)/bottom(i));
    mean_texpose_nofold_conditional(i) = (lengthmrna - 100)/kelong;
end
mean_texpose_conditional = sort(mean_texpose_conditional);
mean_texpose_nofold_conditional = sort(mean_texpose_nofold_conditional);

for i=1:length(Initiation_constitutive)
    kinit = Initiation_constitutive(i);
    kelong = Elongation_constitutive(i);
    lengthmrna = Length_constitutive(i);
    Tmax = (lengthmrna - lengthmts)/kelong;
    survival(i) = exp(-kfold*Tmax);
    top(i) = (1/kfold)*(1 - exp(-kfold*Tmax)*(kfold*Tmax + 1));
    bottom(i) = 1 - exp(-kfold*Tmax);
    mean_texpose_constitutive(i) = (1 - survival(i))*(Tmax - top(i)/bottom(i));
    mean_texpose_nofold_constitutive(i) = (lengthmrna - 100)/kelong;
end
mean_texpose_constitutive = sort(mean_texpose_constitutive);
mean_texpose_nofold_constitutive = sort(mean_texpose_nofold_constitutive);

D = 0.1;
R_mt = 0.35 + 0.025;

mvf = 0.04/0.8;
tuberadius = R_mt/sqrt(mvf);
searchtime_04 = (tuberadius^4/(2*D*(tuberadius^2 - R_mt^2)))*log(tuberadius/R_mt) - ((3*tuberadius^2 - R_mt^2)/(8*D));


typename(1) = {'Conditional'};
localization = [mean_texpose_nofold_conditional mean_texpose_nofold_constitutive];
localization = [localization mean_texpose_conditional];
localization = [localization mean_texpose_constitutive];
start = 1;
last = length(mean_texpose_nofold_conditional);
typename(start:last) = {'Conditional \newline k_{MTS} \rightarrow \infty'};
start = start + length(mean_texpose_nofold_conditional);
last = last + length(mean_texpose_nofold_constitutive);
typename(start:last) = {'Constitutive \newline k_{MTS} \rightarrow \infty'};
start = start + length(mean_texpose_nofold_constitutive);
last = last + length(mean_texpose_conditional);
typename(start:last) = {'Conditional \newline k_{MTS} = 1/40 s^{-1}'};
start = start + length(mean_texpose_conditional);
last = last + length(mean_texpose_constitutive);
typename(start:last) = {'Constitutive \newline k_{MTS} = 1/40 s^{-1}'};

figure
cmap = [0.3010 0.7450 0.9330;
    0.6350 0.0780 0.1840;
    0 0 1;
    1 0 0];
violinplot(localization',typename','ViolinColor',cmap,'GroupOrder',{'Conditional \newline k_{MTS} \rightarrow \infty','Constitutive \newline k_{MTS} \rightarrow \infty','Conditional \newline k_{MTS} = 1/40 s^{-1}','Constitutive \newline k_{MTS} = 1/40 s^{-1}'});
set(gca,'fontsize',14)
ylabel('Exposure time, t_{expo,mature} (s)', 'Fontsize',20);
ylim([0 200]);
hold on
plot([0.5 4.5],[searchtime_04 searchtime_04],'k--','Linewidth',3);
ax = gca;
ax.XAxis.FontSize = 20;
