# Supplementary material for: Mitochondrial mRNA localization is governed by translation kinetics and spatial transport
Source: PLoS Comput Biol. 2022 Aug 19;18(8):e1010413. doi: 10.1371/journal.pcbi.1010413 (PMC9432724; doi:10.1371/journal.pcbi.1010413)
Supplement: S1 File — Data files and accompanying text files, as well as Matlab programs to create each plot. (ZIP) [file pcbi.1010413.s005.zip › Fig4a/ConstitutiveLocalizations.csv]

8.11E-01
5.05E-01
8.36E-01
8.70E-03
8.05E-02
8.40E-01
8.50E-01
6.42E-01
2.49E-01
5.86E-01
8.01E-01
5.41E-01
8.14E-01
8.59E-01
8.27E-01
5.77E-01
2.24E-01
7.67E-01
8.26E-01
3.79E-01
7.24E-01
8.93E-01
3.04E-02
5.45E-01
4.95E-01
3.55E-01
5.58E-01
2.89E-01
7.49E-01
5.49E-01
3.86E-01
7.48E-01
8.30E-01
3.58E-01
8.12E-01
8.15E-01
8.70E-01
4.39E-01
5.98E-01
7.98E-01
8.11E-01
8.27E-01
6.80E-01
3.29E-01
7.47E-01
3.89E-01
3.96E-01
4.23E-01
5.28E-01
6.48E-01
7.19E-01
1.93E-01
6.04E-01
1.66E-01
4.06E-02
7.00E-01
4.04E-01
8.32E-01
7.19E-01
7.78E-01
3.30E-02
4.75E-01
7.02E-03
2.64E-01
4.06E-02
6.02E-01
1.04E-01
7.21E-01
6.09E-01
4.78E-01
