# Supplementary material for: Mitochondrial mRNA localization is governed by translation kinetics and spatial transport
Source: PLoS Comput Biol. 2022 Aug 19;18(8):e1010413. doi: 10.1371/journal.pcbi.1010413 (PMC9432724; doi:10.1371/journal.pcbi.1010413)
Supplement: S1 File — Data files and accompanying text files, as well as Matlab programs to create each plot. (ZIP) [file pcbi.1010413.s005.zip › Fig4a/readme.txt]

Input data for conditional genes is in ConditionalData.csv and data for constitutive genes is in ConstitutiveData.csv
Conditional model localization data is in ConditionalLocalizations.csv, constitutive model localization data is in ConstitutiveLocalizations.csv. Localization data is in the same order as the genes in the input data files.

Make figures using make_Fig4a.m
