# Supplementary material for: Mitochondrial mRNA localization is governed by translation kinetics and spatial transport
Source: PLoS Comput Biol. 2022 Aug 19;18(8):e1010413. doi: 10.1371/journal.pcbi.1010413 (PMC9432724; doi:10.1371/journal.pcbi.1010413)
Supplement: S1 File — Data files and accompanying text files, as well as Matlab programs to create each plot. (ZIP) [file pcbi.1010413.s005.zip › Fig4a/ConditionalLocalizations.csv]

2.68E-01
5.86E-01
1.20E-01
4.75E-01
8.20E-01
3.30E-02
7.58E-01
5.99E-01
1.72E-01
2.09E-01
3.26E-01
1.06E-01
8.42E-01
1.15E-01
1.36E-01
2.83E-02
8.83E-01
8.12E-01
8.29E-01
1.20E-01
3.68E-01
2.74E-02
4.57E-01
4.13E-01
8.71E-01
7.45E-01
3.74E-01
4.01E-01
5.64E-01
8.65E-01
5.83E-02
6.96E-02
7.60E-02
1.33E-02
5.85E-01
1.16E-01
4.81E-01
3.81E-01
1.19E-01
1.96E-02
7.72E-01
1.64E-01
1.21E-02
2.18E-01
4.51E-01
6.33E-01
8.76E-02
1.08E-01
3.39E-01
4.96E-01
1.16E-02
7.17E-01
