# Supplementary material for: Mitochondrial mRNA localization is governed by translation kinetics and spatial transport
Source: PLoS Comput Biol. 2022 Aug 19;18(8):e1010413. doi: 10.1371/journal.pcbi.1010413 (PMC9432724; doi:10.1371/journal.pcbi.1010413)
Supplement: S1 File — Data files and accompanying text files, as well as Matlab programs to create each plot. (ZIP) [file pcbi.1010413.s005.zip › Fig4bc/Constitutiveinputs.csv]

Name	Initiation	aaLength	Elongation	Localization_minus	Localization_plus
MIS1	0.090802903	975	3.762744775	0.887530647	0.933959597
DLD1	0.595870255	587	31.63295902	0.844440676	0.931512782
YME1	0.086150581	747	5.758670853	0.824026001	0.92889931
OM45	5.081289313	393	426.3822971	0.825230775	0.926735539
ARG7	1.021126232	441	62.68686924	0.811308228	0.923723511
NFS1	0.282583666	497	9.681924502	0.739046581	0.921385353
AIM9	0.188212159	627	7.315629662	0.77263659	0.915987374
MDJ1	0.212341416	511	13.34460946	0.747571923	0.914738499
AIM45	0.212172073	344	13.86401021	0.743028934	0.912602162
LIP5	0.076578485	414	6.542953186	0.719264694	0.91083407
LEU4	0.753235588	619	25.29703581	0.812772161	0.908982347
CCP1	0.216046756	361	9.961307988	0.748290628	0.906389892
YOR356W	0.162704172	631	8.965376768	0.775439754	0.90602561
NDE1	0.112717077	560	5.05195117	0.833929539	0.905931715
TIM50	0.126388889	476	4	0.801205854	0.904443071
ATP10	0.12109626	279	4.802789176	0.763925481	0.904260512
TRR2	0.081603445	342	9.965250592	0.750265197	0.904040045
LYS4	0.514003083	693	24.99444606	0.763834821	0.903786084
PTC5	0.091851666	572	6.737559894	0.810487207	0.901556088
POS5	0.17798442	414	13.73894207	0.778631721	0.900216046
AFG1	0.059087709	509	4.723934206	0.840375316	0.900123326
SHM1	0.285435135	490	7.672133562	0.73329165	0.899828648
GCV1	0.559695978	400	68.83964187	0.765086866	0.899167191
HEM1	0.0320956	548	0.612153918	0.741618835	0.899160481
ARG5,6	1.488170242	863	76.61386425	0.789939798	0.899146366
HEM14	0.27513119	539	24.03718684	0.826788104	0.899053538
FMT1	0.019848919	401	0.558676804	0.83289196	0.897889995
01-Oct-2018	0.886226015	772	68.16016631	0.821162546	0.895787034
PET9	0.391677423	318	8.320809663	0.71248284	0.893015738
IDP1	0.71528725	428	21.85464877	0.762380514	0.892722304
YGR031W	0.098407585	342	7.821545326	0.750862838	0.891561566
MCX1	0.176438049	520	10.37557244	0.777449205	0.89019331
TOM70	0.28585502	617	12.39882453	0.822680357	0.88899923
YKR070W	0.10557937	352	8.596731365	0.753200536	0.888379553
MDL2	0.053993647	773	3.777564875	0.86105262	0.885932556
LEU9	0.05786618	604	3.630948452	0.812772323	0.88536081
ALO1	0.420197112	526	12.93966468	0.777062439	0.884206624
COQ4	0.05998993	335	5.695385825	0.706291649	0.880925205
GUT2	0.909765121	649	37.92390129	0.747433455	0.879543703
ATM1	0.089811043	690	3.625952527	0.860101742	0.878002072
ILV1	0.38946333	576	14.78470657	0.807988466	0.87574463
TOM71	0.158640165	639	9.670321976	0.803187858	0.874786413
FMP40	0.304857358	688	21.53271216	0.828827053	0.874561146
AIM46	0.063418878	310	5.768231695	0.725853156	0.874489343
MIR1	0.310526902	311	6.707634189	0.720574213	0.865201275
CEM1	0.12536569	442	12.54868052	0.79602079	0.863195929
PAD1	0.003949649	242	0.354867914	0.74158495	0.861086299
OMA1	0.032963315	345	4.089833313	0.719228229	0.860654589
COQ2	0.05863961	372	5.459484394	0.717643366	0.860283455
B3	0.246691366	444	12.01173352	0.705719388	0.856795072
MDL1	0.017993039	695	1.454301331	0.821004286	0.85574062
YGR012W	0.27579925	393	22.17717569	0.709766747	0.85494593
YOR022C	0.013803898	715	1.150313256	0.717628086	0.852855422
MTF1	0.111188011	341	12.90894352	0.754695858	0.85131273
SCM4	0.207279741	187	11.67704111	0.747848848	0.851031168
MMT1	0.013150148	510	1.107567722	0.729794399	0.85092631
YDL119C	0.030084472	307	3.56858695	0.755139547	0.848991829
MGR1	0.186793214	417	4.824792371	0.776279634	0.841289649
PKP1	0.026522928	394	2.103847494	0.774026333	0.838496191
CAF4	0.03777181	643	4.23400415	0.798727714	0.837903073
PIC2	0.252555765	300	33.5338154	0.798884396	0.835533473
PET127	0.006986013	800	0.680697748	0.771571852	0.833728552
MNE1	0.000451479	663	0.047161102	0.749127244	0.831146165
FMP41	0.123647415	259	7.383233476	0.767132423	0.828899288
AIM18	0.384804441	321	37.58193244	0.732245749	0.823801178
YPL109C	0.009839156	657	0.896635355	0.803367188	0.822782846
DIC1	0.140853318	298	14.29071979	0.750225089	0.810182381
MDM10	0.02005146	493	2.033042133	0.718744761	0.80765843
YDL027C	0.019960189	420	2.165663436	0.739074108	0.805163331
YSC83	0.038949573	385	4.838564949	0.727511217	0.794276138
