# Supplementary material for: Mitochondrial mRNA localization is governed by translation kinetics and spatial transport
Source: PLoS Comput Biol. 2022 Aug 19;18(8):e1010413. doi: 10.1371/journal.pcbi.1010413 (PMC9432724; doi:10.1371/journal.pcbi.1010413)
Supplement: S1 File — Data files and accompanying text files, as well as Matlab programs to create each plot. (ZIP) [file pcbi.1010413.s005.zip › Fig4bc/Conditionalinputs.csv]

Name	Initiation	aaLength	Elongation	Localization_minus	Localization_plus
ACH1	0.928710517	526	45.59632615	0.504142875	0.839571591
COR1	0.692250946	457	21.9144198	0.488671312	0.793573875
ETR1	0.597457136	380	34.30091858	0.655708702	0.884529864
ATP3	0.216394242	311	9.076451268	0.533569308	0.899191434
PRD1	0.139372153	712	5.316293595	0.681050953	0.765541615
GGC1	0.805250266	300	50.97727595	0.698262367	0.866671586
KGD2	0.278656099	463	9.861749462	0.520757103	0.860056227
LPD1	0.612528018	499	23.11310197	0.500311783	0.820550238
PHB2	0.20289703	310	14.02380005	0.674384656	0.805202951
LSC2	0.595895109	427	32.96286004	0.496025063	0.818065629
BIO2	0.15505389	375	12.02807655	0.694985255	0.911643311
AIM17	1.45333322	465	68.80838714	0.486217844	0.830329002
PUT2	0.223290884	575	9.687629044	0.539396267	0.871949257
HTD2	0.0531762	280	8.126306423	0.50306052	0.751687497
BAT1	1.247296083	393	45.91302378	0.536894515	0.895463645
LYS12	0.815035508	371	72.97792922	0.580331385	0.872543428
KGD1	0.487872	1014	9.090842973	0.483211116	0.815391975
ILV3	0.324078897	585	9.526393167	0.479571443	0.851757317
ATP2	0.403784408	511	11.64996877	0.666939111	0.923643356
MGM101	0.207497336	269	13.9625479	0.551139652	0.839395568
CCE1	0.003630914	353	0.428197909	0.572845472	0.778902726
SDH2	0.553501272	266	38.79953787	0.535697455	0.848752195
MAS1	0.195397983	462	14.21324161	0.48187637	0.778213376
LIP2	0.00752834	328	0.572028758	0.625208536	0.833785786
ACO1	1.183365717	778	29.83131943	0.631498939	0.89905591
SSQ1	0.276620856	657	17.80545487	0.665203329	0.902118965
COQ5	0.099952705	307	7.050809225	0.667356406	0.915481733
NDI1	0.730141974	513	33.54008132	0.60469893	0.857687212
MTG1	0.01110158	367	1.424904265	0.597914639	0.814031096
ILV2	0.447924726	687	10.63865086	0.556707247	0.890395621
YHM2	0.610383988	314	37.82430774	0.652419038	0.830865471
IDH1	1.638192563	360	61.98696879	0.617761357	0.785539941
CIT1	1.471151044	479	84.19808922	0.527373156	0.905359211
ARG8	1.786840222	423	181.6027848	0.692484219	0.865950013
CYT1	0.171143198	309	6.662135517	0.666893544	0.90648396
IDH2	1.105373695	369	43.98886381	0.592220803	0.750384704
HEM15	0.322057889	393	14.80389377	0.491694409	0.771189291
ALD4	2.847503803	519	63.37681365	0.571166899	0.903202947
ATP4	0.138785666	244	10.05486705	0.6544694	0.877647269
ODC1	0.800993331	310	69.74383233	0.573943378	0.781491445
FUM1	0.375407801	488	13.08007284	0.518806134	0.765904307
FUN14	0.086847312	198	4.543178536	0.676050351	0.77442329
PTH2	0.326444301	208	33.55523023	0.552076292	0.756760979
ECM31	0.107878565	312	10.00062232	0.573823565	0.763420577
YHR003C	0.093808917	429	9.450353064	0.614973426	0.762186069
ACO2	0.935484471	789	48.4775151	0.641705574	0.866227544
YJR111C	0.253688693	283	18.29881484	0.57550399	0.789868261
YKL027W	0.280050605	447	32.73296997	0.69552473	0.815025537
COQ10	0.030420494	207	2.103142253	0.587167793	0.797133535
NGL1	0.058383597	363	5.688958619	0.612273059	0.762634436
PDH1	4.785579874	516	411.7037647	0.686671544	0.854654854
NCA2	0.085819216	616	8.753399684	0.688041779	0.801342648
