# Supplementary material for: Mitochondrial mRNA localization is governed by translation kinetics and spatial transport
Source: PLoS Comput Biol. 2022 Aug 19;18(8):e1010413. doi: 10.1371/journal.pcbi.1010413 (PMC9432724; doi:10.1371/journal.pcbi.1010413)
Supplement: S1 File — Data files and accompanying text files, as well as Matlab programs to create each plot. (ZIP) [file pcbi.1010413.s005.zip › Fig4bc/make_Fig4bc.m]

clear all;
close all;
clc;

data_conditional = readtable('ConditionalLocalizations.csv');
data_constitutive = readtable('ConstitutiveLocalizations.csv');

modelchxchange_conditional = data_conditional.Var2 - data_conditional.Var1;
modelchxchange_constitutive = data_constitutive.Var2 - data_constitutive.Var1;

typename(1) = {'Model Conditional'};
localization = [modelchxchange_conditional; modelchxchange_constitutive];
typename(1:length(modelchxchange_conditional)) = {'Model Conditional'};
typename(1+length(modelchxchange_conditional):length(modelchxchange_constitutive) + length(modelchxchange_conditional)) = {'Model Constitutive'};


figure
cmap = [0 0 1;
    1 0 0];
violinplot(localization,typename,'ViolinColor',cmap);
set(gca,'fontsize',14)
ylabel('Localized fraction change (Model, CHX+ - CHX-)','Fontsize',17);
ax = gca;
ax.XAxis.FontSize = 20;
ylim([-0.1 0.85]);
box off
yticks([0 0.2 0.4 0.6 0.8]);


parameterdata_constitutive = readtable('Constitutiveinputs.csv');
parameterdata_conditional = readtable('Conditionalinputs.csv');

localization_expt = [parameterdata_conditional.Localization_plus - parameterdata_conditional.Localization_minus; parameterdata_constitutive.Localization_plus - parameterdata_constitutive.Localization_minus];
typename_expt(1:length(parameterdata_conditional.Localization_plus)) = {'Expt Conditional'};
typename_expt(length(parameterdata_conditional.Localization_plus) + 1:length(parameterdata_conditional.Localization_plus) + length(parameterdata_constitutive.Localization_plus)) = {'Expt Constitutive'};
figure
violinplot(localization_expt,typename_expt,'ViolinColor',cmap);
set(gca,'fontsize',14)
ylabel('Localized fraction change (Expt, CHX+ - CHX-)','Fontsize',18);
ax = gca;
ax.XAxis.FontSize = 20;
box off
yticks([0 0.1 0.2 0.3 0.4]);
