# Supplementary material for: Mitochondrial mRNA localization is governed by translation kinetics and spatial transport
Source: PLoS Comput Biol. 2022 Aug 19;18(8):e1010413. doi: 10.1371/journal.pcbi.1010413 (PMC9432724; doi:10.1371/journal.pcbi.1010413)
Supplement: S1 File — Data files and accompanying text files, as well as Matlab programs to create each plot. (ZIP) [file pcbi.1010413.s005.zip › Fig4bc/ConstitutiveLocalizations.csv]

8.19E-01	8.53E-01
5.42E-01	9.02E-01
8.42E-01	8.76E-01
9.29E-02	8.78E-01
1.60E-01	8.96E-01
8.47E-01	8.98E-01
8.55E-01	8.87E-01
6.66E-01	8.90E-01
3.07E-01	8.45E-01
6.16E-01	8.53E-01
8.10E-01	9.10E-01
5.74E-01	8.88E-01
8.21E-01	8.67E-01
8.65E-01	8.97E-01
8.35E-01	8.65E-01
6.07E-01	8.47E-01
2.88E-01	7.38E-01
7.80E-01	8.92E-01
8.36E-01	9.05E-01
4.27E-01	8.71E-01
7.38E-01	8.23E-01
8.96E-01	9.17E-01
1.12E-01	8.08E-01
5.78E-01	5.85E-01
5.36E-01	9.25E-01
4.07E-01	8.73E-01
5.91E-01	6.08E-01
3.48E-01	9.08E-01
7.64E-01	8.92E-01
5.84E-01	8.91E-01
4.35E-01	8.29E-01
7.62E-01	8.92E-01
8.36E-01	8.89E-01
4.08E-01	8.22E-01
8.21E-01	8.50E-01
8.23E-01	8.53E-01
8.74E-01	9.18E-01
4.86E-01	8.10E-01
6.26E-01	9.01E-01
8.06E-01	8.39E-01
8.19E-01	8.92E-01
8.34E-01	8.87E-01
7.01E-01	8.98E-01
3.81E-01	7.48E-01
7.61E-01	8.67E-01
4.38E-01	8.52E-01
4.45E-01	4.38E-01
4.68E-01	7.12E-01
5.63E-01	8.20E-01
6.72E-01	8.98E-01
7.35E-01	7.55E-01
2.59E-01	8.90E-01
6.30E-01	6.64E-01
2.34E-01	7.58E-01
1.24E-01	7.01E-01
7.20E-01	7.36E-01
4.52E-01	7.21E-01
8.38E-01	8.73E-01
7.37E-01	7.89E-01
7.90E-01	8.47E-01
1.18E-01	7.10E-01
5.15E-01	5.23E-01
9.24E-02	5.51E-03
3.26E-01	8.31E-01
1.24E-01	8.27E-01
6.31E-01	6.34E-01
1.79E-01	7.56E-01
7.39E-01	7.82E-01
6.34E-01	7.31E-01
5.20E-01	7.80E-01
