# Supplementary material for: Mitochondrial mRNA localization is governed by translation kinetics and spatial transport
Source: PLoS Comput Biol. 2022 Aug 19;18(8):e1010413. doi: 10.1371/journal.pcbi.1010413 (PMC9432724; doi:10.1371/journal.pcbi.1010413)
Supplement: S1 File — Data files and accompanying text files, as well as Matlab programs to create each plot. (ZIP) [file pcbi.1010413.s005.zip › Fig4bc/ConditionalLocalizations.csv]

3.30E-01	9.04E-01
6.15E-01	8.91E-01
1.93E-01	8.84E-01
5.17E-01	8.84E-01
8.26E-01	8.60E-01
1.17E-01	8.72E-01
7.67E-01	8.52E-01
6.26E-01	8.87E-01
2.37E-01	8.13E-01
2.77E-01	9.15E-01
3.77E-01	8.35E-01
1.82E-01	8.88E-01
8.48E-01	8.85E-01
1.90E-01	6.10E-01
2.03E-01	8.73E-01
1.11E-01	8.51E-01
8.86E-01	9.06E-01
8.17E-01	8.57E-01
8.33E-01	8.78E-01
1.93E-01	8.12E-01
4.18E-01	3.93E-01
1.09E-01	8.26E-01
4.97E-01	8.63E-01
4.56E-01	4.47E-01
8.73E-01	9.01E-01
7.61E-01	9.15E-01
4.24E-01	8.36E-01
4.48E-01	9.07E-01
5.98E-01	6.56E-01
8.68E-01	8.92E-01
1.40E-01	8.83E-01
1.48E-01	8.88E-01
1.51E-01	9.00E-01
9.89E-02	8.93E-01
6.16E-01	8.74E-01
1.90E-01	8.98E-01
5.19E-01	8.92E-01
4.31E-01	9.22E-01
1.91E-01	7.68E-01
1.04E-01	8.18E-01
7.81E-01	8.73E-01
2.32E-01	7.14E-01
9.45E-02	5.84E-01
2.85E-01	8.06E-01
4.92E-01	8.41E-01
6.63E-01	9.26E-01
1.67E-01	8.42E-01
1.83E-01	8.52E-01
3.92E-01	6.62E-01
5.35E-01	8.27E-01
9.77E-02	9.09E-01
7.33E-01	8.62E-01
