# Supplementary material for: Mitochondrial mRNA localization is governed by translation kinetics and spatial transport
Source: PLoS Comput Biol. 2022 Aug 19;18(8):e1010413. doi: 10.1371/journal.pcbi.1010413 (PMC9432724; doi:10.1371/journal.pcbi.1010413)
Supplement: S1 File — Data files and accompanying text files, as well as Matlab programs to create each plot. (ZIP) [file pcbi.1010413.s005.zip › Fig4d/Tim50_localization.csv]

1.00E-02	7.60E-01	8.55E-01
4.00E-02	8.21E-01	8.52E-01
7.00E-02	8.54E-01	8.70E-01
1.00E-01	8.31E-01	8.39E-01
1.30E-01	8.79E-01	8.81E-01
