# Supplementary material for: Mitochondrial mRNA localization is governed by translation kinetics and spatial transport
Source: PLoS Comput Biol. 2022 Aug 19;18(8):e1010413. doi: 10.1371/journal.pcbi.1010413 (PMC9432724; doi:10.1371/journal.pcbi.1010413)
Supplement: S1 File — Data files and accompanying text files, as well as Matlab programs to create each plot. (ZIP) [file pcbi.1010413.s005.zip › Fig4d/readme.txt]

Atp3 model localization data is in Atp3_localization.csv and Tim50 model localization data is in Tim50_localization.csv. In both of these files, the first column is the mitochondrial volume fraction, the second the localization without CHX, and the third the localization with CHX
Atp3 experimental localization data is in atp3_expt.csv and Tim50 experimental localization is in tim50_expt.csv. In both of these files, the first column is the mitochondrial volume fraction and the second the localization without CHX.

Make figures using make_Fig4d.m
