# Supplementary material for: Mitochondrial mRNA localization is governed by translation kinetics and spatial transport
Source: PLoS Comput Biol. 2022 Aug 19;18(8):e1010413. doi: 10.1371/journal.pcbi.1010413 (PMC9432724; doi:10.1371/journal.pcbi.1010413)
Supplement: S1 File — Data files and accompanying text files, as well as Matlab programs to create each plot. (ZIP) [file pcbi.1010413.s005.zip › Fig4d/make_Fig4d.m]

clear all;
close all;
clc;

data_atp3 = readtable('Atp3_localization.csv');
data_tim50 = readtable('Tim50_localization.csv');
atp3_expt = readtable('atp3_expt.csv');
tim50_expt = readtable('tim50_expt.csv');


plot(data_atp3.Var1,data_atp3.Var2,'color',[0.4940 0.1840 0.5560],'Linewidth',3);
hold on
plot(data_tim50.Var1,data_tim50.Var2,'color',[1 100/168 50/168],'Linewidth',3);
plot(data_atp3.Var1,data_atp3.Var3,'--','color',[0.4940 0.1840 0.5560],'Linewidth',3);
plot(data_tim50.Var1,data_tim50.Var3,'--','color',[1 100/168 50/168],'Linewidth',3);
plot(atp3_expt.Var1,atp3_expt.Var2,':o','color',[0.4940 0.1840 0.5560],'Linewidth',3);
semilogx(tim50_expt.Var1,tim50_expt.Var2,':o','color',[1 100/168 50/168],'Linewidth',3);
ylim([0 1]);
xlim([0 0.15]);
set(gca,'fontsize',14)
legend('Model ATP3 CHX-','Model TIM50 CHX-','Model ATP3 CHX+','Model TIM50 CHX+','Expt ATP3 CHX-','Expt TIM50 CHX-','Fontsize',18);
xlabel('Mitochondrial volume fraction','Fontsize',20);
ylabel('Localized fraction','Fontsize',20);
legend boxoff
box off
yticks([0 0.2 0.4 0.6 0.8 1]);
