# Supplementary material for: Mitochondrial mRNA localization is governed by translation kinetics and spatial transport
Source: PLoS Comput Biol. 2022 Aug 19;18(8):e1010413. doi: 10.1371/journal.pcbi.1010413 (PMC9432724; doi:10.1371/journal.pcbi.1010413)
Supplement: S1 File — Data files and accompanying text files, as well as Matlab programs to create each plot. (ZIP) [file pcbi.1010413.s005.zip › Fig4e/make_Fig4e.m]

clear all;
close all;
clc;

data_default = readtable('fracloc_Atp3.csv');
data_div4 = readtable('fracloc_SlowerElongEqualBeta.csv');
data_equiv = readtable('fracloc_SlowerElongEqualBetaMature.csv');

plot(data_default.Var1,data_default.Var2,'color',[0.4940 0.1840 0.5560],'Linewidth',3);
hold on
plot(data_div4.Var1,data_div4.Var2,'--','color',[0.4940 0.1840 0.5560],'Linewidth',3);
plot(data_equiv.Var1,data_equiv.Var2,':','color',[0.4940 0.1840 0.5560],'Linewidth',3);
set(gca,'fontsize',14)
xlabel('Mitochondrial volume fraction','Fontsize',20);
ylabel('Localized fraction','Fontsize',20);
ylim([0 1]);
legend('ATP3','ATP3, 4x slower k_{elong}, equal \beta','ATP3, 4x slower k_{elong}, equal \beta_{mature}','Fontsize',16);
legend boxoff
box off
yticks([0 0.2 0.4 0.6 0.8 1]);
xticks([0 0.05 0.1]);
