# Supplementary material for: Mitochondrial mRNA localization is governed by translation kinetics and spatial transport
Source: PLoS Comput Biol. 2022 Aug 19;18(8):e1010413. doi: 10.1371/journal.pcbi.1010413 (PMC9432724; doi:10.1371/journal.pcbi.1010413)
Supplement: S1 File — Data files and accompanying text files, as well as Matlab programs to create each plot. (ZIP) [file pcbi.1010413.s005.zip › Fig4e/fracloc_SlowerElongEqualBetaMature.csv]

1.00E-02	6.36E-01
4.00E-02	7.26E-01
7.00E-02	7.91E-01
1.00E-01	7.93E-01
1.30E-01	7.99E-01
