# Supplementary material for: Mitochondrial mRNA localization is governed by translation kinetics and spatial transport
Source: PLoS Comput Biol. 2022 Aug 19;18(8):e1010413. doi: 10.1371/journal.pcbi.1010413 (PMC9432724; doi:10.1371/journal.pcbi.1010413)
Supplement: S1 File — Data files and accompanying text files, as well as Matlab programs to create each plot. (ZIP) [file pcbi.1010413.s005.zip › Fig4e/readme.txt]

Atp3 localization data is in fracloc_Atp3.csv, Atp3 with slower elongation but equal beta data is in fracloc_SlowerElongationEqualBeta.csv, and Atp3 with slower elongation but equal beta_mature data is in fracloc_SlowerElongationEqualBetaMature.csv. In these files, the first column is the mitochondrial volume fraction, the second the localization

Make figures using make_Fig4e.m
