# Supplementary material for: Mitochondrial mRNA localization is governed by translation kinetics and spatial transport
Source: PLoS Comput Biol. 2022 Aug 19;18(8):e1010413. doi: 10.1371/journal.pcbi.1010413 (PMC9432724; doi:10.1371/journal.pcbi.1010413)
Supplement: S1 File — Data files and accompanying text files, as well as Matlab programs to create each plot. (ZIP) [file pcbi.1010413.s005.zip › Fig4f/make_Fig4f.m]

clear all;
close all;
clc;

data_atp3 = readtable('folddata_atp3.csv');
data_tim50 = readtable('folddata_tim50.csv');
data_conditional = readtable('folddata_conditional.csv');
data_constitutive = readtable('folddata_constitutive.csv');

semilogx(data_atp3.Var1,data_atp3.Var2,'color',[0.4940 0.1840 0.5560],'Linewidth',3);
hold on
semilogx(data_tim50.Var1,data_tim50.Var2,'color',[1 100/168 50/168],'Linewidth',3);
semilogx(data_conditional.Var1,data_conditional.Var2,'--b','Linewidth',3);
semilogx(data_constitutive.Var1,data_constitutive.Var2,'--r','Linewidth',3);
set(gca,'fontsize',14)
xlabel('k_{translate}/k_{translate,0}','Fontsize',20);
ylabel('Localized fraction','Fontsize',20);
ylim([0 1]);
legend('ATP3','TIM50','Median conditional','Median constitutive','Fontsize',16);
legend boxoff
box off
yticks([0 0.2 0.4 0.6 0.8 1]);
xticks([0.25 0.5 1 2]);
xticklabels({'1/4','1/2','1','2'});
set(gca,'XMinorTick','off')
