# Supplementary material for: Mitochondrial mRNA localization is governed by translation kinetics and spatial transport
Source: PLoS Comput Biol. 2022 Aug 19;18(8):e1010413. doi: 10.1371/journal.pcbi.1010413 (PMC9432724; doi:10.1371/journal.pcbi.1010413)
Supplement: S1 File — Data files and accompanying text files, as well as Matlab programs to create each plot. (ZIP) [file pcbi.1010413.s005.zip › Fig4f/folddata_tim50.csv]

2.50E-01	7.17E-01
3.54E-01	7.75E-01
5.00E-01	7.99E-01
7.07E-01	8.06E-01
1.00E+00	8.50E-01
1.41E+00	8.53E-01
2.00E+00	8.51E-01
